# Supplementary material for: Integrated analysis of microRNA regulation and its interaction with mechanisms of epigenetic regulation in the etiology of systemic lupus erythematosus
Source: PLoS One. 2019 Jun 25;14(6):e0218116. doi: 10.1371/journal.pone.0218116 (PMC6592600; doi:10.1371/journal.pone.0218116)
Supplement: S1 Table — (XLSX) [file pone.0218116.s001.xlsx]

## Sheet: Hoja1
S1 Table. miRNAS associated with systemic lupus erythematosus found in HMDD
miRNA name	Disease name	PMID	Description
hsa-mir-101-1	Lupus Erythematosus, Systemic	23139385	MicroRNA-101, mitogen-activated protein kinases and mitogen-activated protein kinases phosphatase-1 in systemic lupus erythematosus
hsa-mir-101-2	Lupus Erythematosus, Systemic	23139385	MicroRNA-101, mitogen-activated protein kinases and mitogen-activated protein kinases phosphatase-1 in systemic lupus erythematosus
hsa-mir-125b-1	Lupus Erythematosus, Systemic	23305626	Further analysis showed that the down-regulation of miR-125b, mainly in T cells, was negatively correlated with lupus nephritis
hsa-mir-125b-2	Lupus Erythematosus, Systemic	23305626	Further analysis showed that the down-regulation of miR-125b, mainly in T cells, was negatively correlated with lupus nephritis
hsa-mir-126	Lupus Erythematosus, Systemic	21165896	MicroRNA-126 regulates DNA methylation in CD4(+) T cells and contributes to systemic lupus erythematosus by targeting DNA methyltransferase 1.
hsa-mir-126	Lupus Erythematosus, Systemic	21538319	MicroRNA-126 regulates DNA methylation in CD4+ T cells and contributes to systemic lupus erythematosus by targeting DNA methyltransferase 1.
hsa-mir-126	Lupus Erythematosus, Systemic	22683424	miR-126 was specifically enriched only in the blood of the SLE patients
hsa-mir-141	Lupus Erythematosus, Systemic	21372198	The serum levels of miR-200a, miR-200b, miR-200c, miR-429, miR-205 and miR-192, and urinary miR-200a, miR-200c, miR-141, miR-429 and miR-192 of SLE patients were lower than those of controls.
hsa-mir-142	Lupus Erythematosus, Systemic	22549634	Decreased miR-142-3p/5p expression causes CD4(+) T cell activation and B cell hyperstimulation in systemic lupus erythematosus.
hsa-mir-145	Lupus Erythematosus, Systemic	23199328	Decreased microRNA(miR)-145 and increased miR-224 expression in T cells from patients with systemic lupus erythematosus involved in lupus immunopathogenesis
hsa-mir-146a	Lupus Erythematosus, Systemic	21529448	Increased Expression in Peripheral Blood Mononuclear Cells in Patients with Systemic Lupus Erythematosus.
hsa-mir-146a	Lupus Erythematosus, Systemic	21738483	A functional variant in microRNA-146a promoter modulates its expression and confers disease risk for systemic lupus erythematosus.
hsa-mir-146a	Lupus Erythematosus, Systemic	21952984	miR-146a has a role in the pathogenesis of systemic lupus erythematosus with atherosclerosis.
hsa-mir-146a	Lupus Erythematosus, Systemic	21987229	The levels of urinary miR-146a and miR-155 in patients with SLE were significantly higher than that in healthy controls. Calcitriol treatment reduced the levels of urinary miR-155 in patients with SLE. The level of urinary miR-146a significantly correlated with estimated glomerular filtration rate. The level of urinary miR-155 significantly correlated with proteinuria and systemic lupus erythemat…
hsa-mir-146a	Lupus Erythematosus, Systemic	22218224	The SNP (rs2431697) was associated with the microRNA-146a, where the risk allele correlates with lower expression of the miRNA.
hsa-mir-155	Lupus Erythematosus, Systemic	21987229	The levels of urinary miR-146a and miR-155 in patients with SLE were significantly higher than that in healthy controls. Calcitriol treatment reduced the levels of urinary miR-155 in patients with SLE. The level of urinary miR-146a significantly correlated with estimated glomerular filtration rate. The level of urinary miR-155 significantly correlated with proteinuria and systemic lupus erythemat…
hsa-mir-17	Lupus Erythematosus, Systemic	23129428	Dual downregulation of microRNA 17-5p and E2F1 transcriptional factor in pediatric systemic lupus erythematosus patients
hsa-mir-181a-1	Lupus Erythematosus, Systemic	21385555	miR-181-a was significantly downregulated in SLE pediatrics as compared to healthy controls.
hsa-mir-181a-2	Lupus Erythematosus, Systemic	21385555	miR-181-a was significantly downregulated in SLE pediatrics as compared to healthy controls.
hsa-mir-192	Lupus Erythematosus, Systemic	21372198	The serum levels of miR-200a, miR-200b, miR-200c, miR-429, miR-205 and miR-192, and urinary miR-200a, miR-200c, miR-141, miR-429 and miR-192 of SLE patients were lower than those of controls.
hsa-mir-19b-1	Lupus Erythematosus, Systemic	21794077	Down-regulation of miR-19b and miR-20a observed in patients with SLE and SAF could contribute to increase TF expression and thus provoke the hypercoagulable state characteristic of these patients.
hsa-mir-19b-1	Lupus Erythematosus, Systemic	21794077	Down-regulation of miR-19b and miR-20a observed in patients with SLE and APS could contribute to increased TF expression and thus provoke the hypercoagulable state characteristic of these patients.
hsa-mir-200a	Lupus Erythematosus, Systemic	21372198	The serum levels of miR-200a, miR-200b, miR-200c, miR-429, miR-205 and miR-192, and urinary miR-200a, miR-200c, miR-141, miR-429 and miR-192 of SLE patients were lower than those of controls.
hsa-mir-200b	Lupus Erythematosus, Systemic	21372198	The serum levels of miR-200a, miR-200b, miR-200c, miR-429, miR-205 and miR-192, and urinary miR-200a, miR-200c, miR-141, miR-429 and miR-192 of SLE patients were lower than those of controls.
hsa-mir-200c	Lupus Erythematosus, Systemic	21372198	The serum levels of miR-200a, miR-200b, miR-200c, miR-429, miR-205 and miR-192, and urinary miR-200a, miR-200c, miR-141, miR-429 and miR-192 of SLE patients were lower than those of controls.
hsa-mir-205	Lupus Erythematosus, Systemic	21372198	The serum levels of miR-200a, miR-200b, miR-200c, miR-429, miR-205 and miR-192, and urinary miR-200a, miR-200c, miR-141, miR-429 and miR-192 of SLE patients were lower than those of controls.
hsa-mir-20a	Lupus Erythematosus, Systemic	21794077	Down-regulation of miR-19b and miR-20a observed in patients with SLE and SAF could contribute to increase TF expression and thus provoke the hypercoagulable state characteristic of these patients.
hsa-mir-20a	Lupus Erythematosus, Systemic	21794077	Down-regulation of miR-19b and miR-20a observed in patients with SLE and APS could contribute to increased TF expression and thus provoke the hypercoagulable state characteristic of these patients.
hsa-mir-21	Lupus Erythematosus, Systemic	21602271	miR-21 regulates aberrant T cell responses through regulation of PDCD4 expression.Upregulated miR-21 affects PDCD4 expression and regulates aberrant T cell responses in human SLE.
hsa-mir-224	Lupus Erythematosus, Systemic	23199328	Decreased microRNA(miR)-145 and increased miR-224 expression in T cells from patients with systemic lupus erythematosus involved in lupus immunopathogenesis
hsa-mir-29b-1	Lupus Erythematosus, Systemic	23142053	MicroRNA-29b contributes to DNA hypomethylation of CD4+ T cells in systemic lupus erythematosus by indirectly targeting DNA methyltransferase 1
hsa-mir-29b-2	Lupus Erythematosus, Systemic	23142053	MicroRNA-29b contributes to DNA hypomethylation of CD4+ T cells in systemic lupus erythematosus by indirectly targeting DNA methyltransferase 1
hsa-mir-30a	Lupus Erythematosus, Systemic	23450709	MicroRNA-30a promotes B cell hyperactivity in patient with SLE by direct interaction with LYN
hsa-mir-31	Lupus Erythematosus, Systemic	22736314	microRNA-31 is a novel regulator contributing to impaired IL-2 production in T cells from patients with systemic lupus erythematosus.
hsa-mir-3148	Lupus Erythematosus, Systemic	23468661	MicroRNA-3148 Modulates Allelic Expression of Toll-Like Receptor 7 Variant Associated with Systemic Lupus Erythematosus
hsa-mir-429	Lupus Erythematosus, Systemic	21372198	The serum levels of miR-200a, miR-200b, miR-200c, miR-429, miR-205 and miR-192, and urinary miR-200a, miR-200c, miR-141, miR-429 and miR-192 of SLE patients were lower than those of controls.
hsa-mir-569	Lupus Erythematosus, Systemic	21162035	Association of a functional polymorphism in the 3' untranslated region of SPI1 with systemic lupus erythematosus.
hsa-mir-569	Lupus Erythematosus, Systemic	21360505	rs1057233 alters a target sequence for microRNA hsa-miR-569 (miR-569).
hsa-mir-1224	Lupus Nephritis	20485490	miR-1224-3P:hsa-miR-371-5P, hsa-miR-423-5P, hsa-miR-638, hsa-miR-1224-3P and hsa-miR-663 that were differentially expressed in lupus nephritis across different racial groups and all specimen types tested
hsa-mir-146a	Lupus Nephritis	22295894	Intra-renal expression of miR-638, miR-198 and miR-146a are differentially expressed between LN patients and normal controls. Furthermore, the degree of change in glomerular miR-146a and tubulointerstitial miR-638 expression correlated with clinical disease severity.
hsa-mir-198	Lupus Nephritis	22295894	Intra-renal expression of miR-638, miR-198 and miR-146a are differentially expressed between LN patients and normal controls. Furthermore, the degree of change in glomerular miR-146a and tubulointerstitial miR-638 expression correlated with clinical disease severity.
hsa-mir-371a	Lupus Nephritis	20485490	miR-371-5P:hsa-miR-371-5P, hsa-miR-423-5P, hsa-miR-638, hsa-miR-1224-3P and hsa-miR-663 that were differentially expressed in lupus nephritis across different racial groups and all specimen types tested
hsa-mir-423	Lupus Nephritis	20485490	miR-423-5P:hsa-miR-371-5P, hsa-miR-423-5P, hsa-miR-638, hsa-miR-1224-3P and hsa-miR-663 that were differentially expressed in lupus nephritis across different racial groups and all specimen types tested
hsa-mir-638	Lupus Nephritis	20485490	miR-638:hsa-miR-371-5P, hsa-miR-423-5P, hsa-miR-638, hsa-miR-1224-3P and hsa-miR-663 that were differentially expressed in lupus nephritis across different racial groups and all specimen types tested
hsa-mir-638	Lupus Nephritis	22295894	Intra-renal expression of miR-638, miR-198 and miR-146a are differentially expressed between LN patients and normal controls. Furthermore, the degree of change in glomerular miR-146a and tubulointerstitial miR-638 expression correlated with clinical disease severity.
hsa-mir-663a	Lupus Nephritis	20485490	miR-663:hsa-miR-371-5P, hsa-miR-423-5P, hsa-miR-638, hsa-miR-1224-3P and hsa-miR-663 that were differentially expressed in lupus nephritis across different racial groups and all specimen types tested
