# Supplementary material for: Integrated analysis of microRNA regulation and its interaction with mechanisms of epigenetic regulation in the etiology of systemic lupus erythematosus
Source: PLoS One. 2019 Jun 25;14(6):e0218116. doi: 10.1371/journal.pone.0218116 (PMC6592600; doi:10.1371/journal.pone.0218116)
Supplement: S2 Table — (XLSX) [file pone.0218116.s002.xlsx]

## Sheet: Hoja1
S2 Table. miRNAS associated with systemic lupus erythematosus found in miR2Disease
miRNA	Disease	Relationship type	Reference	Year	Detail
hsa-let-7a	lupus nephritis	Unspecified	Comprehensive analysis of microRNA expression patterns in renal biopsies of lupus nephritis patients.	2008	More...
hsa-let-7e	lupus nephritis	Unspecified	Comprehensive analysis of microRNA expression patterns in renal biopsies of lupus nephritis patients.	2008	More...
hsa-miR-124a	lupus nephritis	Unspecified	Comprehensive analysis of microRNA expression patterns in renal biopsies of lupus nephritis patients.	2008	More...
hsa-miR-130b	lupus nephritis	Unspecified	Comprehensive analysis of microRNA expression patterns in renal biopsies of lupus nephritis patients.	2008	More...
hsa-miR-133a	lupus nephritis	Unspecified	Comprehensive analysis of microRNA expression patterns in renal biopsies of lupus nephritis patients.	2008	More...
hsa-miR-134	lupus nephritis	Unspecified	Comprehensive analysis of microRNA expression patterns in renal biopsies of lupus nephritis patients.	2008	More...
hsa-miR-142-5p	lupus nephritis	Unspecified	Comprehensive analysis of microRNA expression patterns in renal biopsies of lupus nephritis patients.	2008	More...
hsa-miR-150	lupus nephritis	Unspecified	Comprehensive analysis of microRNA expression patterns in renal biopsies of lupus nephritis patients.	2008	More...
hsa-miR-15b	lupus nephritis	Unspecified	Comprehensive analysis of microRNA expression patterns in renal biopsies of lupus nephritis patients.	2008	More...
hsa-miR-184	lupus nephritis	Unspecified	Comprehensive analysis of microRNA expression patterns in renal biopsies of lupus nephritis patients.	2008	More...
hsa-miR-185	lupus nephritis	Unspecified	Comprehensive analysis of microRNA expression patterns in renal biopsies of lupus nephritis patients.	2008	More...
hsa-miR-195	lupus nephritis	Unspecified	Comprehensive analysis of microRNA expression patterns in renal biopsies of lupus nephritis patients.	2008	More...
hsa-miR-197	lupus nephritis	Unspecified	Comprehensive analysis of microRNA expression patterns in renal biopsies of lupus nephritis patients.	2008	More...
hsa-miR-198	lupus nephritis	Unspecified	Comprehensive analysis of microRNA expression patterns in renal biopsies of lupus nephritis patients.	2008	More...
hsa-miR-200c	lupus nephritis	Unspecified	Comprehensive analysis of microRNA expression patterns in renal biopsies of lupus nephritis patients.	2008	More...
hsa-miR-208	lupus nephritis	Unspecified	Comprehensive analysis of microRNA expression patterns in renal biopsies of lupus nephritis patients.	2008	More...
hsa-miR-210	lupus nephritis	Unspecified	Comprehensive analysis of microRNA expression patterns in renal biopsies of lupus nephritis patients.	2008	More...
hsa-miR-223	lupus nephritis	Unspecified	Comprehensive analysis of microRNA expression patterns in renal biopsies of lupus nephritis patients.	2008	More...
hsa-miR-23a	lupus nephritis	Unspecified	Comprehensive analysis of microRNA expression patterns in renal biopsies of lupus nephritis patients.	2008	More...
hsa-miR-296	lupus nephritis	Unspecified	Comprehensive analysis of microRNA expression patterns in renal biopsies of lupus nephritis patients.	2008	More...
hsa-miR-30a-5p	lupus nephritis	Unspecified	Comprehensive analysis of microRNA expression patterns in renal biopsies of lupus nephritis patients.	2008	More...
hsa-miR-30d	lupus nephritis	Unspecified	Comprehensive analysis of microRNA expression patterns in renal biopsies of lupus nephritis patients.	2008	More...
hsa-miR-320	lupus nephritis	Unspecified	Comprehensive analysis of microRNA expression patterns in renal biopsies of lupus nephritis patients.	2008	More...
hsa-miR-324-3p	lupus nephritis	Unspecified	Comprehensive analysis of microRNA expression patterns in renal biopsies of lupus nephritis patients.	2008	More...
hsa-miR-324-5p	lupus nephritis	Unspecified	Comprehensive analysis of microRNA expression patterns in renal biopsies of lupus nephritis patients.	2008	More...
hsa-miR-325	lupus nephritis	Unspecified	Comprehensive analysis of microRNA expression patterns in renal biopsies of lupus nephritis patients.	2008	More...
hsa-miR-345	lupus nephritis	Unspecified	Comprehensive analysis of microRNA expression patterns in renal biopsies of lupus nephritis patients.	2008	More...
hsa-miR-346	lupus nephritis	Unspecified	Comprehensive analysis of microRNA expression patterns in renal biopsies of lupus nephritis patients.	2008	More...
hsa-miR-365	lupus nephritis	Unspecified	Comprehensive analysis of microRNA expression patterns in renal biopsies of lupus nephritis patients.	2008	More...
hsa-miR-381	lupus nephritis	Unspecified	Comprehensive analysis of microRNA expression patterns in renal biopsies of lupus nephritis patients.	2008	More...
hsa-miR-423	lupus nephritis	Unspecified	Comprehensive analysis of microRNA expression patterns in renal biopsies of lupus nephritis patients.	2008	More...
hsa-miR-433	lupus nephritis	Unspecified	Comprehensive analysis of microRNA expression patterns in renal biopsies of lupus nephritis patients.	2008	More...
hsa-miR-484	lupus nephritis	Unspecified	Comprehensive analysis of microRNA expression patterns in renal biopsies of lupus nephritis patients.	2008	More...
hsa-miR-486	lupus nephritis	Unspecified	Comprehensive analysis of microRNA expression patterns in renal biopsies of lupus nephritis patients.	2008	More...
hsa-miR-494	lupus nephritis	Unspecified	Comprehensive analysis of microRNA expression patterns in renal biopsies of lupus nephritis patients.	2008	More...
hsa-miR-500	lupus nephritis	Unspecified	Comprehensive analysis of microRNA expression patterns in renal biopsies of lupus nephritis patients.	2008	More...
hsa-miR-513	lupus nephritis	Unspecified	Comprehensive analysis of microRNA expression patterns in renal biopsies of lupus nephritis patients.	2008	More...
hsa-miR-516-5p	lupus nephritis	Unspecified	Comprehensive analysis of microRNA expression patterns in renal biopsies of lupus nephritis patients.	2008	More...
hsa-miR-518b	lupus nephritis	Unspecified	Comprehensive analysis of microRNA expression patterns in renal biopsies of lupus nephritis patients.	2008	More...
hsa-miR-518c*	lupus nephritis	Unspecified	Comprehensive analysis of microRNA expression patterns in renal biopsies of lupus nephritis patients.	2008	More...
hsa-miR-557	lupus nephritis	Unspecified	Comprehensive analysis of microRNA expression patterns in renal biopsies of lupus nephritis patients.	2008	More...
hsa-miR-575	lupus nephritis	Unspecified	Comprehensive analysis of microRNA expression patterns in renal biopsies of lupus nephritis patients.	2008	More...
hsa-miR-583	lupus nephritis	Unspecified	Comprehensive analysis of microRNA expression patterns in renal biopsies of lupus nephritis patients.	2008	More...
hsa-miR-596	lupus nephritis	Unspecified	Comprehensive analysis of microRNA expression patterns in renal biopsies of lupus nephritis patients.	2008	More...
hsa-miR-600	lupus nephritis	Unspecified	Comprehensive analysis of microRNA expression patterns in renal biopsies of lupus nephritis patients.	2008	More...
hsa-miR-601	lupus nephritis	Unspecified	Comprehensive analysis of microRNA expression patterns in renal biopsies of lupus nephritis patients.	2008	More...
hsa-miR-602	lupus nephritis	Unspecified	Comprehensive analysis of microRNA expression patterns in renal biopsies of lupus nephritis patients.	2008	More...
hsa-miR-608	lupus nephritis	Unspecified	Comprehensive analysis of microRNA expression patterns in renal biopsies of lupus nephritis patients.	2008	More...
hsa-miR-611	lupus nephritis	Unspecified	Comprehensive analysis of microRNA expression patterns in renal biopsies of lupus nephritis patients.	2008	More...
hsa-miR-612	lupus nephritis	Unspecified	Comprehensive analysis of microRNA expression patterns in renal biopsies of lupus nephritis patients.	2008	More...
hsa-miR-615	lupus nephritis	Unspecified	Comprehensive analysis of microRNA expression patterns in renal biopsies of lupus nephritis patients.	2008	More...
hsa-miR-622	lupus nephritis	Unspecified	Comprehensive analysis of microRNA expression patterns in renal biopsies of lupus nephritis patients.	2008	More...
hsa-miR-629	lupus nephritis	Unspecified	Comprehensive analysis of microRNA expression patterns in renal biopsies of lupus nephritis patients.	2008	More...
hsa-miR-637	lupus nephritis	Unspecified	Comprehensive analysis of microRNA expression patterns in renal biopsies of lupus nephritis patients.	2008	More...
hsa-miR-638	lupus nephritis	Unspecified	Comprehensive analysis of microRNA expression patterns in renal biopsies of lupus nephritis patients.	2008	More...
hsa-miR-642	lupus nephritis	Unspecified	Comprehensive analysis of microRNA expression patterns in renal biopsies of lupus nephritis patients.	2008	More...
hsa-miR-654	lupus nephritis	Unspecified	Comprehensive analysis of microRNA expression patterns in renal biopsies of lupus nephritis patients.	2008	More...
hsa-miR-657	lupus nephritis	Unspecified	Comprehensive analysis of microRNA expression patterns in renal biopsies of lupus nephritis patients.	2008	More...
hsa-miR-658	lupus nephritis	Unspecified	Comprehensive analysis of microRNA expression patterns in renal biopsies of lupus nephritis patients.	2008	More...
hsa-miR-662	lupus nephritis	Unspecified	Comprehensive analysis of microRNA expression patterns in renal biopsies of lupus nephritis patients.	2008	More...
hsa-miR-663	lupus nephritis	Unspecified	Comprehensive analysis of microRNA expression patterns in renal biopsies of lupus nephritis patients.	2008	More...
hsa-miR-769-3p	lupus nephritis	Unspecified	Comprehensive analysis of microRNA expression patterns in renal biopsies of lupus nephritis patients.	2008	More...
hsa-miR-92b	lupus nephritis	Unspecified	Comprehensive analysis of microRNA expression patterns in renal biopsies of lupus nephritis patients.	2008	More...
hsa-miR-99a	lupus nephritis	Unspecified	Comprehensive analysis of microRNA expression patterns in renal biopsies of lupus nephritis patients.
