# Supplementary material for: Integrated analysis of microRNA regulation and its interaction with mechanisms of epigenetic regulation in the etiology of systemic lupus erythematosus
Source: PLoS One. 2019 Jun 25;14(6):e0218116. doi: 10.1371/journal.pone.0218116 (PMC6592600; doi:10.1371/journal.pone.0218116)
Supplement: S3 Table — (XLSX) [file pone.0218116.s003.xlsx]

## Sheet: Hoja1
S3 Table miRNAS associated with systemic lupus erythematosus found in PhenomiR
Nr	miRNA	Method	Further methods	Evidence	Foldchange	Genes
1	hsa-let-7a-1	miRNA microarray		miRNA overexpression	5.24
2	hsa-let-7e	miRNA microarray		miRNA overexpression	3.68
3	hsa-mir-124-1	miRNA microarray		miRNA overexpression	61.016
4	hsa-mir-130b	miRNA microarray		miRNA overexpression	10.15
5	hsa-mir-134	miRNA microarray		miRNA overexpression	3.7
6	hsa-mir-142	miRNA microarray		miRNA overexpression	3.07
7	hsa-mir-150	miRNA microarray		miRNA downregulation	0.5
8	hsa-mir-184	miRNA microarray		miRNA overexpression	3.23
9	hsa-mir-185	miRNA microarray		miRNA overexpression	5.57
10	hsa-mir-195	miRNA microarray		miRNA overexpression	55.07
11	hsa-mir-198	miRNA microarray		miRNA overexpression	2.34
12	hsa-mir-200c	miRNA microarray		miRNA overexpression	2.71
13	hsa-mir-208a	miRNA microarray		miRNA overexpression	9.716
14	hsa-mir-210	miRNA microarray		miRNA downregulation	0.41
15	hsa-mir-223	miRNA microarray		miRNA downregulation	0.28
16	hsa-mir-23a	miRNA microarray		miRNA overexpression	2.2
17	hsa-mir-296	miRNA microarray		miRNA downregulation	0.067
18	hsa-mir-30a	miRNA microarray		miRNA overexpression	11.101
19	hsa-mir-30d	miRNA microarray		miRNA downregulation	0.32
20	hsa-mir-320a	miRNA microarray		miRNA overexpression	3.076
21	hsa-mir-324	miRNA microarray		miRNA overexpression	5.59
22	hsa-mir-324	miRNA microarray		miRNA downregulation	0.1
23	hsa-mir-346	miRNA microarray		miRNA downregulation	0.14
24	hsa-mir-365-1	miRNA microarray		miRNA downregulation	0.1
25	hsa-mir-423	miRNA microarray		miRNA downregulation	0.36
26	hsa-mir-433	miRNA microarray		miRNA overexpression	5.52
27	hsa-mir-484	miRNA microarray		miRNA downregulation	0.22
28	hsa-mir-486	miRNA microarray		miRNA downregulation	0.45
29	hsa-mir-494	miRNA microarray		miRNA overexpression	3.74
30	hsa-mir-500	miRNA microarray		miRNA downregulation	0.33
31	hsa-mir-513a-1	miRNA microarray		miRNA overexpression	4.005
32	hsa-mir-516a-1	miRNA microarray		miRNA overexpression	2.991
33	hsa-mir-518b	miRNA microarray		miRNA downregulation	0.12
34	hsa-mir-518c	miRNA microarray		miRNA overexpression	2.067
35	hsa-mir-557	miRNA microarray		miRNA downregulation	0.17
36	hsa-mir-575	miRNA microarray		miRNA overexpression	4.11
37	hsa-mir-583	miRNA microarray		miRNA overexpression	2.54
38	hsa-mir-596	miRNA microarray		miRNA downregulation	0.44
39	hsa-mir-600	miRNA microarray		miRNA overexpression	4.58
40	hsa-mir-601	miRNA microarray		miRNA overexpression	11.72
41	hsa-mir-602	miRNA microarray		miRNA downregulation	0.38
42	hsa-mir-608	miRNA microarray		miRNA overexpression	17.22
43	hsa-mir-611	miRNA microarray		miRNA downregulation	0.3
44	hsa-mir-612	miRNA microarray		miRNA overexpression	2.82
45	hsa-mir-615	miRNA microarray		miRNA downregulation	0.17
46	hsa-mir-622	miRNA microarray		miRNA overexpression	12.84
47	hsa-mir-629	miRNA microarray		miRNA downregulation	0.47
48	hsa-mir-637	miRNA microarray		miRNA downregulation	0.15
49	hsa-mir-638	miRNA microarray		miRNA overexpression	2.34
50	hsa-mir-642	miRNA microarray		miRNA downregulation	0.19
51	hsa-mir-654	miRNA microarray		miRNA downregulation	0.2
52	hsa-mir-657	miRNA microarray		miRNA overexpression	3.18
53	hsa-mir-658	miRNA microarray		miRNA overexpression	4.28
54	hsa-mir-662	miRNA microarray		miRNA overexpression	9.52
55	hsa-mir-663	miRNA microarray		miRNA downregulation	0.35
56	hsa-mir-769	miRNA microarray		miRNA downregulation	0.46
57	hsa-mir-99a	miRNA microarray		miRNA downregulation	0.22
