# Supplementary material for: Integrated analysis of microRNA regulation and its interaction with mechanisms of epigenetic regulation in the etiology of systemic lupus erythematosus
Source: PLoS One. 2019 Jun 25;14(6):e0218116. doi: 10.1371/journal.pone.0218116 (PMC6592600; doi:10.1371/journal.pone.0218116)
Supplement: S5 Table — (XLSX) [file pone.0218116.s005.xlsx]

## Sheet: Consulta1
proteinas LES.Id	proteinas LES.mirnas	proteinas LES.Gene Name	proteinas LES.Gene Ensembl id
159	hsa-miR-122-5p	MECP2	ENSG00000169057
159	hsa-miR-122-5p	MECP2	ENSG00000169057
321	hsa-miR-19a-3p	MECP2	ENSG00000169057
321	hsa-miR-19a-3p	MECP2	ENSG00000169057
329	hsa-miR-19a-3p	PRMT5	ENSG00000100462
329	hsa-miR-19a-3p	PRMT5	ENSG00000100462
329	hsa-miR-19a-3p	PRMT5	ENSG00000100462
329	hsa-miR-19a-3p	PRMT5	ENSG00000100462
329	hsa-miR-19a-3p	PRMT5	ENSG00000100462
1046	hsa-miR-16-5p	SP1	ENSG00000185591
1771	hsa-miR-199a-5p	EZH2	ENSG00000106462
1771	hsa-miR-199a-5p	EZH2	ENSG00000106462
1771	hsa-miR-199a-5p	EZH2	ENSG00000106462
1771	hsa-miR-199a-5p	EZH2	ENSG00000106462
1771	hsa-miR-199a-5p	EZH2	ENSG00000106462
1771	hsa-miR-199a-5p	EZH2	ENSG00000106462
1771	hsa-miR-199a-5p	EZH2	ENSG00000106462
1771	hsa-miR-199a-5p	EZH2	ENSG00000106462
1771	hsa-miR-199a-5p	EZH2	ENSG00000106462
1771	hsa-miR-199a-5p	EZH2	ENSG00000106462
1771	hsa-miR-199a-5p	EZH2	ENSG00000106462
1771	hsa-miR-199a-5p	EZH2	ENSG00000106462
1771	hsa-miR-199a-5p	EZH2	ENSG00000106462
1771	hsa-miR-199a-5p	EZH2	ENSG00000106462
1771	hsa-miR-199a-5p	EZH2	ENSG00000106462
1771	hsa-miR-199a-5p	EZH2	ENSG00000106462
1771	hsa-miR-199a-5p	EZH2	ENSG00000106462
1771	hsa-miR-199a-5p	EZH2	ENSG00000106462
1771	hsa-miR-199a-5p	EZH2	ENSG00000106462
1771	hsa-miR-199a-5p	EZH2	ENSG00000106462
1771	hsa-miR-199a-5p	EZH2	ENSG00000106462
1771	hsa-miR-199a-5p	EZH2	ENSG00000106462
1771	hsa-miR-199a-5p	EZH2	ENSG00000106462
1771	hsa-miR-199a-5p	EZH2	ENSG00000106462
1771	hsa-miR-199a-5p	EZH2	ENSG00000106462
1771	hsa-miR-199a-5p	EZH2	ENSG00000106462
1771	hsa-miR-199a-5p	EZH2	ENSG00000106462
1771	hsa-miR-199a-5p	EZH2	ENSG00000106462
1771	hsa-miR-199a-5p	EZH2	ENSG00000106462
1771	hsa-miR-199a-5p	EZH2	ENSG00000106462
1771	hsa-miR-199a-5p	EZH2	ENSG00000106462
1771	hsa-miR-199a-5p	EZH2	ENSG00000106462
1771	hsa-miR-199a-5p	EZH2	ENSG00000106462
1771	hsa-miR-199a-5p	EZH2	ENSG00000106462
1771	hsa-miR-199a-5p	EZH2	ENSG00000106462
1771	hsa-miR-199a-5p	EZH2	ENSG00000106462
1771	hsa-miR-199a-5p	EZH2	ENSG00000106462
1771	hsa-miR-199a-5p	EZH2	ENSG00000106462
1776	hsa-miR-199a-5p	MECP2	ENSG00000169057
1776	hsa-miR-199a-5p	MECP2	ENSG00000169057
2071	hsa-miR-122-5p	MECP2	ENSG00000169057
2071	hsa-miR-122-5p	MECP2	ENSG00000169057
2238	hsa-miR-19a-3p	MECP2	ENSG00000169057
2238	hsa-miR-19a-3p	MECP2	ENSG00000169057
2246	hsa-miR-19a-3p	PRMT5	ENSG00000100462
2246	hsa-miR-19a-3p	PRMT5	ENSG00000100462
2246	hsa-miR-19a-3p	PRMT5	ENSG00000100462
2246	hsa-miR-19a-3p	PRMT5	ENSG00000100462
2246	hsa-miR-19a-3p	PRMT5	ENSG00000100462
2963	hsa-miR-16-5p	SP1	ENSG00000185591
3688	hsa-miR-199a-5p	EZH2	ENSG00000106462
3688	hsa-miR-199a-5p	EZH2	ENSG00000106462
3688	hsa-miR-199a-5p	EZH2	ENSG00000106462
3688	hsa-miR-199a-5p	EZH2	ENSG00000106462
3688	hsa-miR-199a-5p	EZH2	ENSG00000106462
3688	hsa-miR-199a-5p	EZH2	ENSG00000106462
3688	hsa-miR-199a-5p	EZH2	ENSG00000106462
3688	hsa-miR-199a-5p	EZH2	ENSG00000106462
3688	hsa-miR-199a-5p	EZH2	ENSG00000106462
3688	hsa-miR-199a-5p	EZH2	ENSG00000106462
3688	hsa-miR-199a-5p	EZH2	ENSG00000106462
3688	hsa-miR-199a-5p	EZH2	ENSG00000106462
3688	hsa-miR-199a-5p	EZH2	ENSG00000106462
3688	hsa-miR-199a-5p	EZH2	ENSG00000106462
3688	hsa-miR-199a-5p	EZH2	ENSG00000106462
3688	hsa-miR-199a-5p	EZH2	ENSG00000106462
3688	hsa-miR-199a-5p	EZH2	ENSG00000106462
3688	hsa-miR-199a-5p	EZH2	ENSG00000106462
3688	hsa-miR-199a-5p	EZH2	ENSG00000106462
3688	hsa-miR-199a-5p	EZH2	ENSG00000106462
3688	hsa-miR-199a-5p	EZH2	ENSG00000106462
3688	hsa-miR-199a-5p	EZH2	ENSG00000106462
3688	hsa-miR-199a-5p	EZH2	ENSG00000106462
3688	hsa-miR-199a-5p	EZH2	ENSG00000106462
3688	hsa-miR-199a-5p	EZH2	ENSG00000106462
3688	hsa-miR-199a-5p	EZH2	ENSG00000106462
3688	hsa-miR-199a-5p	EZH2	ENSG00000106462
3688	hsa-miR-199a-5p	EZH2	ENSG00000106462
3688	hsa-miR-199a-5p	EZH2	ENSG00000106462
3688	hsa-miR-199a-5p	EZH2	ENSG00000106462
3688	hsa-miR-199a-5p	EZH2	ENSG00000106462
3688	hsa-miR-199a-5p	EZH2	ENSG00000106462
3688	hsa-miR-199a-5p	EZH2	ENSG00000106462
3688	hsa-miR-199a-5p	EZH2	ENSG00000106462
3688	hsa-miR-199a-5p	EZH2	ENSG00000106462
3688	hsa-miR-199a-5p	EZH2	ENSG00000106462
3688	hsa-miR-199a-5p	EZH2	ENSG00000106462
3688	hsa-miR-199a-5p	EZH2	ENSG00000106462
3693	hsa-miR-199a-5p	MECP2	ENSG00000169057
3693	hsa-miR-199a-5p	MECP2	ENSG00000169057

## Sheet: Hoja2
S5 Table. miRNAS associated with LES that have been associated proteins post-translational modifications
proteinas LES.mirnas	proteinas LES.Gene Name	proteinas LES.Gene Ensembl id
hsa-miR-122-5p	MECP2	ENSG00000169057
hsa-miR-16-5p	SP1	ENSG00000185591
hsa-miR-199a-5p	EZH2	ENSG00000106462
hsa-miR-199a-5p	MECP2	ENSG00000169057
hsa-miR-19a-3p	MECP2	ENSG00000169057
hsa-miR-19a-3p	PRMT5	ENSG00000100462
hsa-miR-16-5p	SETD1B	ENSG00000139718
hsa-miR-16-5p	CA12	ENSG00000074410
hsa-miR-16-5p	ASH1L	ENSG00000116539
hsa-miR-16-5p	TRMT13	ENSG00000122435
hsa-miR-16-5p	COMT	ENSG00000093010
hsa-miR-16-5p	RNMT	ENSG00000101654
hsa-miR-16-5p	KMT2A	ENSG00000118058
hsa-miR-16-5p	TRMT1	ENSG00000104907
hsa-miR-16-5p	TRMT10C	ENSG00000174173
hsa-miR-16-5p	ALDH2	ENSG00000111275
hsa-miR-16-5p	PCMT1	ENSG00000120265
hsa-miR-16-5p	SETD1B	ENSG00000139718
hsa-miR-16-5p	TRMT13	ENSG00000122435
hsa-miR-16-5p	COMT	ENSG00000093010
hsa-miR-16-5p	RNMT	ENSG00000101654
hsa-miR-16-5p	KMT2A	ENSG00000118058
hsa-miR-16-5p	TRMT1	ENSG00000104907
hsa-miR-16-5p	TRMT10C	ENSG00000174173
hsa-miR-16-5p	PCMT1	ENSG00000120265
hsa-miR-19b-3p	SMYD2	ENSG00000143499
hsa-miR-19b-3p	CA13	ENSG00000185015
hsa-miR-19b-3p	METTL3	ENSG00000165819
hsa-miR-369-5p	DNMT3A	ENSG00000119772
hsa-miR-16-5p	UBE2C	ENSG00000175063
hsa-miR-122-5p	UBE2K	ENSG00000078140
hsa-miR-122-5p	UBE2L3	ENSG00000185651
hsa-miR-16-5p	UBE2Q1	ENSG00000160714
hsa-miR-16-5p	UBE2S	ENSG00000108106
hsa-miR-122-5p	UBE2K	ENSG00000078140
hsa-miR-196	MECP2	ENSG00000169057
hsa-miR-30a-5p	MECP2	ENSG00000169057
hsa-miR-324-3p	CARM1	ENSG00000142453
hsa-miR-484	EZH2	ENSG00000106462
hsa-miR-484	MECP2	ENSG00000169057
hsa-miR-320a	SP1	ENSG00000185591
hsa-miR-320a	PRMT5	ENSG00000100462
hsa-miR-142-5p	SETD7	ENSG00000145391
hsa-miR-142-5p	TRMT13	ENSG00000122435
hsa-miR-142-5p	MTR	ENSG00000116984
hsa-miR-142-5p	KMT2A	ENSG00000118058
hsa-miR-142-5p	DIMT1	ENSG00000086189
hsa-miR-30a-5p	SETD7	ENSG00000145391
hsa-miR-30a-5p	SETD2	ENSG00000181555
hsa-miR-30a-5p	NSD1	ENSG00000165671
hsa-miR-30a-5p	CMTR2	ENSG00000180917
hsa-miR-30a-5p	ASH1L	ENSG00000116539
hsa-miR-30a-5p	PRMT1	ENSG00000126457
hsa-miR-30a-5p	KMT2A	ENSG00000118058
hsa-miR-30a-5p	SUV39H2	ENSG00000152455
hsa-miR-30a-5p	KMT2E	ENSG00000005483
hsa-miR-30a-5p	KMT2C	ENSG00000055609
hsa-miR-30a-5p	TRMT10C	ENSG00000174173
hsa-miR-30a-5p	ALDH2	ENSG00000111275
hsa-miR-324-3p	SETD3	ENSG00000183576
hsa-miR-324-3p	SETD2	ENSG00000181555
hsa-miR-324-3p	ASH1L	ENSG00000116539
hsa-miR-324-3p	TYW3	ENSG00000162623
hsa-miR-324-3p	METTL16	ENSG00000127804
hsa-miR-324-3p	KMT2C	ENSG00000055609
hsa-miR-324-5p	TYMS	ENSG00000176890
hsa-miR-324-5p	MGMT	ENSG00000170430
hsa-miR-324-5p	TRMT1	ENSG00000104907
hsa-miR-346	PRDM2	ENSG00000116731
hsa-miR-346	DPH5	ENSG00000117543
hsa-miR-346	SETD1A	ENSG00000099381
hsa-miR-484	TKT	ENSG00000163931
hsa-miR-484	SETD7	ENSG00000145391
hsa-miR-484	EZH2	ENSG00000106462
hsa-miR-484	MTR	ENSG00000116984
hsa-miR-484	KMT2D	ENSG00000167548
hsa-miR-484	KMT2A	ENSG00000118058
hsa-miR-484	KMT2C	ENSG00000055609
hsa-miR-484	SETD1A	ENSG00000099381
hsa-miR-601	KMT2A	ENSG00000118058
hsa-miR-612	MGMT	ENSG00000170430
hsa-miR-623	KMT2D	ENSG00000167548
hsa-miR-637	COMT	ENSG00000093010
hsa-miR-637	METTL16	ENSG00000127804
hsa-miR-657	NSUN2	ENSG00000037474
hsa-miR-657	KMT2D	ENSG00000167548
hsa-miR-769-3p	NSUN2	ENSG00000037474
hsa-miR-769-3p	METTL15	ENSG00000169519
hsa-miR-769-3p	KMT2D	ENSG00000167548
hsa-miR-769-3p	KMT2A	ENSG00000118058
hsa-miR-769-3p	KMT2C	ENSG00000055609
hsa-miR-320a	DNMT3B	ENSG00000088305
hsa-miR-320a	EZH2	ENSG00000106462
hsa-miR-320a	KMT2D	ENSG00000167548
hsa-miR-320a	PRMT5	ENSG00000100462
hsa-miR-320a	TRMT10C	ENSG00000174173
hsa-miR-254	UBE2D1	ENSG00000072401
hsa-miR-30a-5p	UBE2H	ENSG00000186591
hsa-miR-30a-5p	UBE2D3	ENSG00000109332
hsa-miR-30a-5p	UBE2E1	ENSG00000170142
hsa-miR-30a-5p	UBE2D1	ENSG00000072401
hsa-miR-30a-5p	UBE2D2	ENSG00000131508
hsa-miR-320a	UBE2H	ENSG00000186591
hsa-miR-320a	UBE2E1	ENSG00000170142
hsa-miR-30a-5p	UBE2H	ENSG00000186591
hsa-miR-142-5p	UBE2J1	ENSG00000198833
hsa-miR-142-5p	UBE2A	ENSG00000077721
hsa-miR-142-5p	UBE2W	ENSG00000104343
hsa-miR-30a-5p	UBE2R2	ENSG00000107341
hsa-miR-30a-5p	UBE2K	ENSG00000078140
hsa-miR-30a-5p	UBE2H	ENSG00000186591
hsa-miR-30a-5p	UBE2W	ENSG00000104343
hsa-miR-346	UBE2W	ENSG00000104343
hsa-miR-484	UBE2Q1	ENSG00000160714
hsa-miR-320a	UBE2Z	ENSG00000159202
hsa-miR-320a	UBE2E1	ENSG00000170142
hsa-miR-320a	UBE2W	ENSG00000104343
hsa-miR-30a-5p	UBE2H	ENSG00000186591
hsa-miR-30a-5p	UBE2J2	ENSG00000160087
