# Supplementary material for: Integrated analysis of microRNA regulation and its interaction with mechanisms of epigenetic regulation in the etiology of systemic lupus erythematosus
Source: PLoS One. 2019 Jun 25;14(6):e0218116. doi: 10.1371/journal.pone.0218116 (PMC6592600; doi:10.1371/journal.pone.0218116)
Supplement: S6 Table — (XLSX) [file pone.0218116.s006.xlsx]

## Sheet: modificación postracricionales
S6 Table. Post-translational modifications regulated by miRNAs
ID	Accession	Epigenetics	Experiment	Condition	Literature
hsa-let-7a-1	MI0000060	HDAC1/HDAC2	in vitro	human cord blood-derived multipotent stem cell	20652617
hsa-let-7a-1	MI0000060	DNMTs	in vitro	nasopharyngeal carcinoma	20440510
hsa-let-7a-3	MI0000062	DNMT-1/DNMT-3B	in vitro/in vivo	lung cancer	17308078
hsa-let-7a-3	MI0000062	DNMTs	in vitro/in vivo	ovarian cancer	17974952
hsa-let-7c	MI0000064	EZH2	in vivo	liver cancer metastasis	22370893
hsa-let-7d	MI0000065	HDAC1/HDAC2	in vitro	human cord blood-derived multipotent stem cell	20652617
hsa-let-7e	MI0000066	DNMTs	in vitro/in vivo	melanoma	21723283
hsa-let-7e	MI0000066	HDACs	in vitro/in vivo	melanoma	21723283
hsa-let-7e	MI0000066	DNMTs	in vitro/in vivo	melanoma	21949788
hsa-let-7e	MI0000066	JARID1B	in vitro	breast tumor cell cycle progression	21969366
hsa-let-7e	MI0000066	DNMTs	in vitro/in vivo	colorectal cancer	22821729
hsa-let-7e	MI0000066	DNMTs	in vitro/in vivo	neuroblastoma	22797059
hsa-let-7f-1	MI0000067	HDAC1/HDAC2	in vitro	human cord blood-derived multipotent stem cell	20652617
hsa-mir-15a	MI0000069	DNMTs	in vitro	human epithelial ovarian cancer	18458333
hsa-mir-15a	MI0000069	HDACs	in vitro	human epithelial ovarian cancer	18458333
hsa-mir-15a	MI0000069	HDACs	in vitro/in vivo	acute lymphoblastic leukaemia	19807731
hsa-mir-15a	MI0000069	HDACs	in vitro	chronic lymphocytic leukemia	22096249
hsa-mir-15a	MI0000069	HDAC3/Myc	in vivo/in vitro	mantle cell lymphoma	22002311
hsa-mir-16-1	MI0000070	HDAC3/Myc	in vitro/in vivo	mantle cell lymphoma	22002312
hsa-mir-17	MI0000071	DNMTs	in vitro/in vivo	cancer metastasis	18768788
hsa-mir-17	MI0000071	HDACs	in vitro	colorectal cancer	22308110
hsa-mir-17	MI0000071	Egr2/Jardi1b	in vitro	macrophage	21897363
hsa-mir-17	MI0000071	DNMTs	in vitro/in vivo	prostate cancer	22310291
hsa-mir-17	MI0000071	MLL fusion proteins	in vitro/in vivo	mixed lineage leukemia-rearrnged acute leukemias	20133587
hsa-mir-17	MI0000071	Egr2/Jardi1b	in vitro	macrophage	21897363
hsa-mir-17	MI0000071	DNMT-1	in vivo/in vitro	pulmonary fibrosis	23306545
hsa-mir-17	MI0000071	DNMT-1	in vitro/in vivo	lung fibrosis	23306545
hsa-mir-18a	MI0000072	HDACs	in vitro	colorectal cancer	22308110
hsa-mir-18a	MI0000072	DNMT-1	in vivo/in vitro	pulmonary fibrosis	23306545
hsa-mir-18a	MI0000072	Egr2/Jardi1b	in vitro	macrophage	21897363
hsa-mir-18a	MI0000072	DNMTs	in vitro/in vivo	prostate cancer	22310291
hsa-mir-18a	MI0000072	HDACs	in vitro	human cardiac mesenchymal-like stromal cells	23284745
hsa-mir-18a	MI0000072	MLL fusion proteins	in vitro/in vivo	mixed lineage leukemia-rearrnged acute leukemias	20133587
hsa-mir-18a	MI0000072	Egr2/Jardi1b	in vitro	macrophage	21897363
hsa-mir-19a	MI0000073	DNMTs	in vitro/in vivo	cancer metastasis	18768788
hsa-mir-19a	MI0000073	DNMTs	in vitro/in vivo	prostate cancer	22310291
hsa-mir-19a	MI0000073	Egr2/Jardi1b	in vitro	macrophage	21897363
hsa-mir-19a	MI0000073	DNMT-1	in vivo/in vitro	pulmonary fibrosis	23306545
hsa-mir-19a	MI0000073	HDACs	in vitro	clear cell renal cell carcinoma	23139634
hsa-mir-19a	MI0000073	HDACs	in vitro	colorectal cancer	22308110
hsa-mir-19a	MI0000073	DNMTs	in vitro	clear cell renal cell carcinoma	23139634
hsa-mir-19a	MI0000073	MLL fusion proteins	in vitro/in vivo	mixed lineage leukemia-rearrnged acute leukemias	20133587
hsa-mir-19a	MI0000073	Egr2/Jardi1b	in vitro	macrophage	21897363
hsa-mir-19a	MI0000073	PRMT5	in vitro	leukemia and lymphoma cells	18694959
hsa-mir-19b-1	MI0000074	Egr2/Jardi1b	in vitro	macrophage	21897363
hsa-mir-19b-1	MI0000074	Egr2/Jardi1b	in vitro	macrophage	21897363
hsa-mir-19b-1	MI0000074	MLL fusion proteins	in vitro/in vivo	mixed lineage leukemia-rearrnged acute leukemias	20133587
hsa-mir-19b-1	MI0000074	DNMT-1	in vivo/in vitro	pulmonary fibrosis	23306545
hsa-mir-20a	MI0000076	Egr2/Jardi1b	in vitro	macrophage	21897363
hsa-mir-20a	MI0000076	Egr2/Jardi1b	in vitro	macrophage	21897363
hsa-mir-20a	MI0000076	HDACs	in vitro	colorectal cancer	22308110
hsa-mir-20a	MI0000076	MLL fusion proteins	in vitro/in vivo	mixed lineage leukemia-rearrnged acute leukemias	20133587
hsa-mir-20a	MI0000076	DNMT-1	in vivo/in vitro	pulmonary fibrosis	23306545
hsa-mir-20a	MI0000076	DNMTs	in vitro	clear cell renal cell carcinoma	23139634
hsa-mir-20a	MI0000076	HDACs	in vitro	clear cell renal cell carcinoma	23139634
hsa-mir-20a	MI0000076	DNMT-1	in vitro/in vivo	lung fibrosis	23306545
hsa-mir-21	MI0000077	DNMTs	in vitro/in vivo	cancer metastasis	18768788
hsa-mir-21	MI0000077	HDACs	in vitro	human cardiac mesenchymal-like stromal cells	23284745
hsa-mir-21	MI0000077	DNMTs	in vitro/in vivo	chronic lymphocytic leukemia	22710432
hsa-mir-21	MI0000077	DNMTs	in vitro/in vivo	melanoma	21723283
hsa-mir-21	MI0000077	HDACs	in vitro/in vivo	melanoma	21723283
hsa-mir-21	MI0000077	DNMTs	in vitro	k-562 cell line	22089542
hsa-mir-21	MI0000077	DNMTs	in vitro/in vivo	melanoma	21949788
hsa-mir-21	MI0000077	DNMTs	in vitro/in vivo	melanoma	22752337
hsa-mir-21	MI0000077	CBP	in vitro	hypoxia resistance	21555366
hsa-mir-21	MI0000077	DNMT-1	in vivo	systemic lupus erythematosus	20483747
hsa-mir-22	MI0000078	DNMTs	in vitro/in vivo	acute lymphoblastic leukaemia	19807731
hsa-mir-22	MI0000078	HDACs	in vitro/in vivo	melanoma	22752337
hsa-mir-22	MI0000078	HDACs	in vitro	apoptosis resistant breast cancer cells	21971930
hsa-mir-22	MI0000078	DNMTs	in vitro/in vivo	non-small cell lung cancer	22282464
hsa-mir-22	MI0000078	DNMTs	in vitro/in vivo	prostate cancer	22310291
hsa-mir-22	MI0000078	DNMTs	in vitro/in vivo	melanoma	22752337
hsa-mir-23a	MI0000079	HDAC1/HDAC2	in vitro	human cord blood-derived multipotent stem cell	20652617
hsa-mir-24-1	MI0000080	DNMTs	in vitro	colorectal cancer	21698188
hsa-mir-24-2	MI0000081	DNMTs	in vitro/in vivo	neuroblastoma	22797059
hsa-mir-25	MI0000082	PRMT5	in vitro	leukemia and lymphoma cells	18694959
hsa-mir-26a-1	MI0000083	DNMTs	in vitro/in vivo	melanoma	22752337
hsa-mir-26a-1	MI0000083	HDACs	in vitro/in vivo	melanoma	22752337
hsa-mir-26b	MI0000084	DNMT-3b	in vitro	breast cancer	22664488
hsa-mir-26b	MI0000084	DNMTs	in vitro/in vivo	neuroblastoma	22797059
hsa-mir-27a	MI0000085	HDACs	in vitro/in vivo	acute lymphoblastic leukaemia	19807731
hsa-mir-27a	MI0000085	DNMTs	in vitro	prostate cancer	20073067
hsa-mir-27a	MI0000085	HDACs	in vitro	prostate cancer	20073067
hsa-mir-27a	MI0000085	DNMTs	in vitro/in vivo	neuroblastoma	22797059
hsa-mir-29a	MI0000087	DNMTs	in vitro	pancreatic cancer	19407485
hsa-mir-29a	MI0000087	HDACs	in vitro	pancreatic cancer	19407485
hsa-mir-29a	MI0000087	DNMT-3a/DNMT-3b	in vitro/in vivo	non-small-cell lung cancer	17890317
hsa-mir-29a	MI0000087	DNMTs	in vitro/in vivo	prostate cancer	22805767
hsa-mir-29a	MI0000087	MYC/HDAC3/EZH2	in vitro/in vivo	aggressive B-Cell lymphomas	23079660
hsa-mir-29a	MI0000087	DNMTs	in vitro	clear cell renal cell carcinoma	23139634
hsa-mir-29a	MI0000087	DNMTs	in vitro/in vivo	chronic lymphocytic leukemia	22710432
hsa-mir-29a	MI0000087	DNMT-3a	in vitro	acquired resistance of breast cancer	20099276
hsa-mir-29a	MI0000087	HDACs	in vitro	clear cell renal cell carcinoma	23139634
hsa-mir-30a	MI0000088	DNMTs	in vitro/in vivo	cancer metastasis	18768788
hsa-mir-30a	MI0000088	HDAC1/HDAC2	in vitro	human cord blood-derived multipotent stem cell	20652617
hsa-mir-31	MI0000089	DNMTs	in vitro	human cancer	19923923
hsa-mir-31	MI0000089	DNMTs	in vitro	human cancer	19923923
hsa-mir-31	MI0000089	DNMTs	in vitro	triple-negative breast cancer	22289355
hsa-mir-31	MI0000089	EZH2	in vitro/in vivo	melanoma	22948084
hsa-mir-31	MI0000089	PRC2	in vitro/in vivo	adult T cell leukemia	22264793
hsa-mir-31	MI0000089	EZH2	in vitro/in vivo	melanoma	22948084
hsa-mir-32	MI0000090	DNMTs	in vitro/in vivo	cancer metastasis	18768788
hsa-mir-32	MI0000090	DNMTs	in vitro	prostate cancer	20073067
hsa-mir-32	MI0000090	HDACs	in vitro	prostate cancer	20073067
hsa-mir-32	MI0000090	PRMT5	in vitro	leukemia and lymphoma cells	18694959
hsa-mir-33a	MI0000091	DNMTs	in vitro	prostate cancer	20073067
hsa-mir-33a	MI0000091	HDACs	in vitro	prostate cancer	20073067
hsa-mir-92a-1	MI0000093	Egr2/Jardi1b	in vitro	macrophage	21897363
hsa-mir-92a-1	MI0000093	DNMT-1	in vivo/in vitro	pulmonary fibrosis	23306545
hsa-mir-92a-1	MI0000093	MLL fusion proteins	in vitro/in vivo	mixed lineage leukemia-rearrnged acute leukemias	20133587
hsa-mir-92a-1	MI0000093	Egr2/Jardi1b	in vitro	macrophage	21897363
hsa-mir-95	MI0000097	DNMTs	in vitro	human epithelial ovarian cancer	18458333
hsa-mir-95	MI0000097	HDACs	in vitro	human epithelial ovarian cancer	18458333
hsa-mir-95	MI0000097	DNMTs	in vitro/in vivo	colorectal cancer	22821729
hsa-mir-96	MI0000098	DNMTs	in vitro/in vivo	cancer metastasis	18768788
hsa-mir-96	MI0000098	DNMTs	in vitro/in vivo	colorectal cancer	21610744
hsa-mir-96	MI0000098	DNMTs	in vitro/in vivo	colorectal cancer	22821729
hsa-mir-96	MI0000098	PRMT5	in vitro	leukemia and lymphoma cells	18694959
hsa-mir-98	MI0000100	DNMTs	in vivo	lupus	23434382
hsa-mir-99a	MI0000101	DNMTs	in vitro/in vivo	colorectal cancer	21610744
hsa-mir-100	MI0000102	DNMTs	in vitro/in vivo	cancer metastasis	18768788
hsa-mir-100	MI0000102	DNMTs	in vitro/in vivo	melanoma	22752337
hsa-mir-100	MI0000102	HDACs	in vitro/in vivo	melanoma	22752337
hsa-mir-100	MI0000102	DNMTs	in vitro	clear cell renal cell carcinoma	23139634
hsa-mir-100	MI0000102	HDACs	in vitro	clear cell renal cell carcinoma	23139634
hsa-mir-101-1	MI0000103	DNMTs	in vitro/in vivo	cancer metastasis	18768788
hsa-mir-101-1	MI0000103	EZH2	in vitro	cancer cell lines	21777817
hsa-mir-101-1	MI0000103	EZH2	in vitro/in vivo	lung cancer	22977606
hsa-mir-101-1	MI0000103	EZH2	in vitro	cancer cells	21777817
hsa-mir-101-1	MI0000103	DNMTs	in vitro/in vivo	neuroblastoma	22797059
hsa-mir-29b-1	MI0000105	DNMTs	in vitro/in vivo	melanoma	22752337
hsa-mir-29b-1	MI0000105	HDACs	in vitro/in vivo	melanoma	22752337
hsa-mir-29b-1	MI0000105	DNMTs	in vitro/in vivo	chronic lymphocytic leukemia	22710432
hsa-mir-29b-2	MI0000107	DNMTs	in vitro/in vivo	cancer metastasis	18768788
hsa-mir-29b-2	MI0000107	HDACs	in vitro/in vivo	melanoma	22752337
hsa-mir-29b-2	MI0000107	DNMTs	in vitro/in vivo	melanoma	22752337
hsa-mir-106a	MI0000113	DNMTs	in vitro/in vivo	cancer metastasis	18768788
hsa-mir-106a	MI0000113	DNMTs	in vitro/in vivo	colorectal cancer	21610744
hsa-mir-106a	MI0000113	HDACs	in vitro	colorectal cancer	22308110
hsa-mir-107	MI0000114	DNMTs	in vitro	pancreatic cancer	19407485
hsa-mir-107	MI0000114	HDACs	in vitro	pancreatic cancer	19407485
hsa-mir-192	MI0000234	DNMTs	in vitro/in vivo	cancer metastasis	18768788
hsa-mir-192	MI0000234	HDACs	in vitro/in vivo	acute lymphoblastic leukaemia	19807731
hsa-mir-192	MI0000234	DNMTs	in vitro	prostate cancer	20073067
hsa-mir-192	MI0000234	HDACs	in vitro	prostate cancer	20073067
hsa-mir-192	MI0000234	DNMTs	in vitro	clear cell renal cell carcinoma	23139634
hsa-mir-192	MI0000234	HDACs	in vitro	clear cell renal cell carcinoma	23139634
hsa-mir-196a-1	MI0000238	DNMTs	in vitro/in vivo	cancer metastasis	18768788
hsa-mir-196a-1	MI0000238	DNMTs	in vitro/in vivo	colorectal cancer	21734013
hsa-mir-197	MI0000239	DNMTs	in vitro/in vivo	hepatocellular carcinogenesis	18593903
hsa-mir-197	MI0000239	HDACs	in vitro/in vivo	hepatocellular carcinogenesis	18593903
hsa-mir-199a-1	MI0000242	DNMT-1	in vitro/in vivo	ovarian cancer	23146892
hsa-mir-129-1	MI0000252	DNMTs	in vitro/in vivo	colorectal cancer	21610744
hsa-mir-129-1	MI0000252	DNMTs	in vitro/in vivo	colorectal cancer	21734013
hsa-mir-148a	MI0000253	HDACs	in vitro	cancer	16766263
hsa-mir-148a	MI0000253	DNMTs	in vivo	breast cancer	18314617
hsa-mir-148a	MI0000253	DNMTs	in vitro/in vivo	cancer metastasis	18768788
hsa-mir-148a	MI0000253	DNMTs	in vitro	cancer metastasis	19086843
hsa-mir-148a	MI0000253	DNMTs	in vitro/in vivo	colorectal cancer	21610744
hsa-mir-148a	MI0000253	DNMTs	in vitro/in vivo	non-small-cell lung cancer	21702040
hsa-mir-148a	MI0000253	DNMT-1	in vitro/in vivo	gastric cancer	22167392
hsa-mir-148a	MI0000253	DNMT-1/MLL	in vitro/in vivo	acute lymphoblastic leukemia	21116279
hsa-mir-148a	MI0000253	DNMT-3b	in vitro	umbilical cord blood cell lineages	19435428
hsa-mir-148a	MI0000253	DNMT-1	in vivo	systemic lupus erythematosus	20483747
hsa-mir-148a	MI0000253	DNMT-1	in vitro	breast cancer	22935141
hsa-mir-148a	MI0000253	DNMTs	in vitro	clear cell renal cell carcinoma	23139634
hsa-mir-148a	MI0000253	DNMTs	in vitro/in vivo	prostate cancer	22310291
hsa-mir-148a	MI0000253	DNMT-1	in vitro/in vivo	gastric cancer	22167392
hsa-mir-148a	MI0000253	DNMT-1	in vitro	human malignant cholangiocytes	20146264
hsa-mir-148a	MI0000253	DNMTs	in vitro/in vivo	colorectal cancer	22821729
hsa-mir-148a	MI0000253	HDACs	in vitro	clear cell renal cell carcinoma	23139634
hsa-mir-148a	MI0000253	DNMT-1	in vitro	breast cancer	22935141
hsa-mir-30c-2	MI0000254	HDACs	in vitro/in vivo	acute lymphoblastic leukaemia	19807731
hsa-mir-30c-2	MI0000254	DNMTs	in vitro/in vivo	melanoma	22752337
hsa-mir-30c-2	MI0000254	DNMTs	in vitro/in vivo	non-small cell lung cancer	22282464
hsa-mir-30c-2	MI0000254	HDACs	in vitro/in vivo	melanoma	22752337
hsa-mir-139	MI0000261	HDACs	in vitro	cancer	16766263
hsa-mir-139	MI0000261	DNMTs	in vitro/in vivo	gastric cancer	21925125
hsa-mir-139	MI0000261	HER2	in vitro/in vivo	gastric cancer	21925125
hsa-mir-139	MI0000261	HDACs	in vitro	apoptosis resistant breast cancer cells	21971930
hsa-mir-139	MI0000261	DNMTs	in vitro/in vivo	neuroblastoma	22797059
hsa-mir-147a	MI0000262	DNMTs	in vitro/in vivo	cancer metastasis	18768788
hsa-mir-147	MI0000262	DNMTs	in vitro/in vivo	cancer metastasis	18768788
hsa-mir-7-2	MI0000264	DNMTs	in vitro/in vivo	cancer metastasis	18768788
hsa-mir-10a	MI0000266	DNMTs	in vitro	human cancer	19923923
hsa-mir-10a	MI0000266	DNMTs	in vitro	human cancer	19923923
hsa-mir-10a	MI0000266	DNMT-1/MLL	in vitro/in vivo	acute lymphoblastic leukemia	21116279
hsa-mir-10a	MI0000266	DNMTs	in vitro	esophageal squamous cell carcinoma cells	22966337
hsa-mir-10a	MI0000266	DNMTs	in vitro/in vivo	neuroblastoma	22797059
hsa-mir-10b	MI0000267	DNMTs	in vitro/in vivo	acute lymphoblastic leukemia	19164206
hsa-mir-10b	MI0000267	DNMTs	in vitro/in vivo	gastric cancer	21562367
hsa-mir-10b	MI0000267	HDACs	in vitro	clear cell renal cell carcinoma	23139634
hsa-mir-10b	MI0000267	DNMTs	in vitro/in vivo	colorectal cancer	21734013
hsa-mir-10b	MI0000267	DNMTs	in vitro	clear cell renal cell carcinoma	23139634
hsa-mir-10b	MI0000267	DNMTs	in vitro	bladder cancer	23200812
hsa-mir-34a	MI0000268	HDACs	in vitro	cancer	16766263
hsa-mir-34a	MI0000268	DNMTs	in vitro	human epithelial ovarian cancer	18458333
hsa-mir-34a	MI0000268	HDACs	in vitro	human epithelial ovarian cancer	18458333
hsa-mir-34a	MI0000268	DNMTs	in vitro/in vivo	human cancer	18719384
hsa-mir-34a	MI0000268	HDACs	in vitro/in vivo	human cancer	18719384
hsa-mir-34a	MI0000268	DNMTs	in vitro/in vivo	esophageal squamous cell carcinoma	21547903
hsa-mir-34a	MI0000268	DNMTs	in vitro	prostate cancer	20073067
hsa-mir-34a	MI0000268	HDACs	in vitro	prostate cancer	20073067
hsa-mir-34a	MI0000268	DNMTs	in vitro/in vivo	hematological malignancies	20118199
hsa-mir-34a	MI0000268	DNMTs	in vitro/in vivo	human cancer	21317930
hsa-mir-34a	MI0000268	HDACs	in vitro	lymphoma cell	21502403
hsa-mir-34a	MI0000268	DNMTs	in vitro/in vivo	chronic lymphocytic leukemia	22710432
hsa-mir-34a	MI0000268	DNMTs	in vitro	pancreatic cancer stem cells	21909380
hsa-mir-34a	MI0000268	HDACs	in vitro	pancreatic cancer stem cells	21909380
hsa-mir-34a	MI0000268	DNMTs	in vitro/in vivo	small-cell lung cancer	22047961
hsa-mir-34a	MI0000268	DNMTs	in vitro	breast cancer	22076154
hsa-mir-34a	MI0000268	DNMTs	in vitro/in vivo	ph-negative myeloproliferative neoplasms	22082000
hsa-mir-34a	MI0000268	DNMTs	in vitro/in vivo	non-small cell lung cancer	22282464
hsa-mir-34a	MI0000268	HDACs	in vitro	human cardiac mesenchymal-like stromal cells	23284745
hsa-mir-34a	MI0000268	DNMTs	in vivo	alcoholic liver injury	22841474
hsa-mir-34a	MI0000268	DNMTs	in vitro/in vivo	colorectal cancer	22821729
hsa-mir-181a-2	MI0000269	DNMTs	in vitro/in vivo	cancer metastasis	18768788
hsa-mir-181a-2	MI0000269	HDACs	in vitro/in vivo	acute lymphoblastic leukaemia	19807731
hsa-mir-181a-2	MI0000269	DNMTs	in vitro/in vivo	colorectal cancer	22821729
hsa-mir-181c	MI0000271	DNMTs	in vitro/in vivo	colorectal cancer	21610744
hsa-mir-181c	MI0000271	HDACs	in vitro/in vivo	acute lymphoblastic leukaemia	19807731
hsa-mir-181c	MI0000271	DNMTs	in vitro/in vivo	gastric carcinogenesis	20080834
hsa-mir-181c	MI0000271	DNMTs	in vitro/in vivo	non-small-cell lung cancer	21702040
hsa-mir-181c	MI0000271	CARM1	in vitro	human embryonic stem cells	23301034
hsa-mir-181c	MI0000271	DNMTs	in vitro/in vivo	prostate cancer	22310291
hsa-mir-181c	MI0000271	DNMTs	in vitro/in vivo	colorectal cancer	22821729
hsa-mir-182	MI0000272	HDACs	in vitro	cancer	16766263
hsa-mir-182	MI0000272	DNMTs	in vitro	human epithelial ovarian cancer	18458333
hsa-mir-182	MI0000272	HDACs	in vitro	human epithelial ovarian cancer	18458333
hsa-mir-182	MI0000272	DNMTs	in vitro/in vivo	melanoma	22752337
hsa-mir-182	MI0000272	HDACs	in vitro/in vivo	melanoma	22752337
hsa-mir-183	MI0000273	HDACs	in vitro	cancer	16766263
hsa-mir-183	MI0000273	DNMTs	in vitro	prostate cancer	20073067
hsa-mir-183	MI0000273	HDACs	in vitro	prostate cancer	20073067
hsa-mir-183	MI0000273	DNMTs	in vitro/in vivo	non-small cell lung cancer	22282464
hsa-mir-199b	MI0000282	DNMTs	in vitro/in vivo	human cancer	21317930
hsa-mir-203a	MI0000283	DNMTs	in vitro/in vivo	oral cancer	18381414
hsa-mir-203a	MI0000283	DNMTs	in vitro/in vivo	leukemias	18538733
hsa-mir-203a	MI0000283	DNMTs	in vitro/in vivo	acute lymphoblastic leukemia	19164206
hsa-mir-203a	MI0000283	DNMTs	in vitro	rheumatoid arthritis synovial fibroblasts	21279994
hsa-mir-203a	MI0000283	DNMTs	in vivo	haematological malignancies	21323860
hsa-mir-203a	MI0000283	DNMTs	in vitro/in vivo	hepatocellular carcinoma	19843643
hsa-mir-203a	MI0000283	DNMTs	in vitro/in vivo	non-small-cell lung cancer	21702040
hsa-mir-203a	MI0000283	DNMTs	in vitro	human cancer	19923923
hsa-mir-203a	MI0000283	DNMTs	in vitro	human cancer	19923923
hsa-mir-203a	MI0000283	DNMTs	in vitro	prostate cancer	20073067
hsa-mir-203a	MI0000283	HDACs	in vitro	prostate cancer	20073067
hsa-mir-203a	MI0000283	DNMTs	in vitro/in vivo	prostate cancer	22310291
hsa-mir-203a	MI0000283	DNMTs	in vitro/in vivo	helicobacter-associated gastric lymphomagenesis	21454413
hsa-mir-203a	MI0000283	DNMTs	in vitro/in vivo	breast cancer	22393463
hsa-mir-203a	MI0000283	DNMTs	in vitro/in vivo	multiple myeloma	21707582
hsa-mir-203a	MI0000283	DNMTs	in vitro	bladder cancer	23200812
hsa-mir-203a	MI0000283	DNMTs	in vitro/in vivo	Ph-negative myeloproliferative neoplasms	22082000
hsa-mir-203a	MI0000283	DNMTs	in vitro/in vivo	neuroblastoma	22797059
hsa-mir-203	MI0000283	DNMTs	in vitro	human cancer	19923923
hsa-mir-203	MI0000283	HDACs	in vitro	prostate cancer	20073067
hsa-mir-203	MI0000283	DNMTs	in vitro/in vivo	neuroblastoma	22797059
hsa-mir-203	MI0000283	DNMTs	in vitro	bladder cancer	23200812
hsa-mir-203	MI0000283	DNMTs	in vitro/in vivo	oral cancer	18381414
hsa-mir-203	MI0000283	DNMTs	in vitro/in vivo	acute lymphoblastic leukemia	19164206
hsa-mir-203	MI0000283	DNMTs	in vitro	prostate cancer	20073067
hsa-mir-203	MI0000283	DNMTs	in vitro/in vivo	breast cancer	22393463
hsa-mir-203	MI0000283	DNMTs	in vitro/in vivo	hepatocellular carcinoma	19843643
hsa-mir-203	MI0000283	DNMTs	in vitro	human cancer	19923923
hsa-mir-203	MI0000283	DNMTs	in vitro/in vivo	non-small-cell lung cancer	21702040
hsa-mir-203	MI0000283	DNMTs	in vivo	haematological malignancies	21323860
hsa-mir-203	MI0000283	DNMTs	in vitro/in vivo	prostate cancer	22310291
hsa-mir-203	MI0000283	DNMTs	in vitro	rheumatoid arthritis synovial fibroblasts	21279994
hsa-mir-203	MI0000283	DNMTs	in vitro/in vivo	multiple myeloma	21707582
hsa-mir-203	MI0000283	DNMTs	in vitro/in vivo	Ph-negative myeloproliferative neoplasms	22082000
hsa-mir-203	MI0000283	DNMTs	in vitro/in vivo	helicobacter-associated gastric lymphomagenesis	21454413
hsa-mir-203	MI0000283	DNMTs	in vitro/in vivo	leukemias	18538733
hsa-mir-204	MI0000284	DNMTs	in vitro	human cancer	19923923
hsa-mir-204	MI0000284	DNMTs	in vitro	human cancer	19923923
hsa-mir-204	MI0000284	HDACs	in vitro	human cardiac mesenchymal-like stromal cells	23284745
hsa-mir-204	MI0000284	DNMTs	in vitro/in vivo	glioma cell	23204229
hsa-mir-205	MI0000285	DNMTs	in vitro	cancer	16766263
hsa-mir-205	MI0000285	DNMTs	in vitro/in vivo	cancer metastasis	18768788
hsa-mir-205	MI0000285	DNMTs	in vitro	prostate cancer of chemotherapy resistance	21368878
hsa-mir-205	MI0000285	HDACs	in vitro/in vivo	acute lymphoblastic leukaemia	19807731
hsa-mir-205	MI0000285	DNMTs	in vitro/in vivo	colorectal cancer	21734013
hsa-mir-205	MI0000285	DNMTs	in vitro/in vivo	oral squamous cell carcinoma	22132151
hsa-mir-205	MI0000285	DNMTs	in vivo	prostate cancer	22869146
hsa-mir-205	MI0000285	Mel-18/DNMT-1	in vitro	breast cancer	23474752
hsa-mir-210	MI0000286	DNMT-3b	in vitro	neural progenitor cells	23039253
hsa-mir-210	MI0000286	DNMTs	in vitro/in vivo	cancer metastasis	18768788
hsa-mir-210	MI0000286	DNMTs	in vitro	leukemia	21518471
hsa-mir-210	MI0000286	DNMTs	in vitro	k-562 cell line	22089542
hsa-mir-210	MI0000286	DNMTs	in vitro	clear cell renal cell carcinoma	23139634
hsa-mir-210	MI0000286	DNMTs	in vitro/in vivo	non-small cell lung cancer	22282464
hsa-mir-210	MI0000286	DNMTs	in vitro/in vivo	colorectal cancer	22821729
hsa-mir-210	MI0000286	HDACs	in vitro	human cardiac mesenchymal-like stromal cells	23284745
hsa-mir-210	MI0000286	HDACs	in vitro	clear cell renal cell carcinoma	23139634
hsa-mir-211	MI0000287	DNMTs	in vitro/in vivo	colorectal cancer	21734013
hsa-mir-211	MI0000287	DNMTs	in vitro/in vivo	gastric carcinogenesis	20080834
hsa-mir-211	MI0000287	DNMTs	in vitro/in vivo	glioblastoma multiforme	23183822
hsa-mir-212	MI0000288	DNMTs	in vitro/in vivo	cancer metastasis	18768788
hsa-mir-212	MI0000288	DNMTs	in vitro/in vivo	acute lymphoblastic leukemia	19164206
hsa-mir-212	MI0000288	DNMTs	in vitro/in vivo	gastric cancer	21053104
hsa-mir-212	MI0000288	DNMTs	in vitro/in vivo	bladder cancer	21138856
hsa-mir-212	MI0000288	DNMTs	in vitro/in vivo	prostate cancer	22310291
hsa-mir-212	MI0000288	HDACs	in vitro/in vivo	melanoma	22752337
hsa-mir-212	MI0000288	EZH2/G9a/HDAC	in vitro/in vivo	lung cancer	22110741
hsa-mir-212	MI0000288	DNMTs	in vitro/in vivo	melanoma	22752337
hsa-mir-181a-1	MI0000289	DNMTs	in vitro/in vivo	cancer metastasis	18768788
hsa-mir-215	MI0000291	DNMTs	in vitro/in vivo	cancer metastasis	18768788
hsa-mir-215	MI0000291	HDACs	in vitro/in vivo	acute lymphoblastic leukaemia	19807731
hsa-mir-215	MI0000291	DNMTs	in vitro	prostate cancer	20073067
hsa-mir-215	MI0000291	HDACs	in vitro	prostate cancer	20073067
hsa-mir-215	MI0000291	HDACs	in vitro	apoptosis resistant breast cancer cells	21971930
hsa-mir-215	MI0000291	DNMTs	in vitro/in vivo	melanoma	22752337
hsa-mir-215	MI0000291	DNMTs	in vitro	clear cell renal cell carcinoma	23139634
hsa-mir-215	MI0000291	HDACs	in vitro/in vivo	melanoma	22752337
hsa-mir-215	MI0000291	HDACs	in vitro	clear cell renal cell carcinoma	23139634
hsa-mir-218-1	MI0000294	HDACs	in vitro	prostate cancer	20073067
hsa-mir-218-1	MI0000294	DNMTs	in vitro	prostate cancer	20073067
hsa-mir-218-2	MI0000295	DNMTs	in vitro/in vivo	cancer metastasis	18768788
hsa-mir-218-2	MI0000295	DNMTs	in vitro	prostate cancer	20073067
hsa-mir-218-2	MI0000295	HDACs	in vitro	prostate cancer	20073067
hsa-mir-218-2	MI0000295	DNMTs	in vitro/in vivo	colorectal cancer	21734013
hsa-mir-219-1	MI0000296	DNMTs	in vitro/in vivo	cancer metastasis	18768788
hsa-mir-219-1	MI0000296	DNMTs	in vitro/in vivo	colorectal cancer	21610744
hsa-mir-219-1	MI0000296	DNMTs	in vitro/in vivo	cancer metastasis	18768788
hsa-mir-219-1	MI0000296	DNMTs	in vitro/in vivo	colorectal cancer	21610744
hsa-mir-220a	MI0000297	DNMTs	in vitro/in vivo	cancer metastasis	18768788
hsa-mir-221	MI0000298	DNMTs	in vitro/in vivo	cancer metastasis	18768788
hsa-mir-222	MI0000299	DNMTs	in vitro/in vivo	cancer metastasis	18768788
hsa-mir-222	MI0000299	DNMTs	in vitro	human cancer	19923923
hsa-mir-222	MI0000299	DNMTs	in vitro	human cancer	19923923
hsa-mir-222	MI0000299	HDACs	in vitro/in vivo	melanoma	22752337
hsa-mir-222	MI0000299	DNMTs	in vitro/in vivo	melanoma	22752337
hsa-mir-223	MI0000300	AML1-ETO oncoprotein/HDAC1/DNMTs/MeCP2	in vivo/in vitro	leukemia	17996649
hsa-mir-223	MI0000300	AML1-ETO oncoprotein/HDAC1/DNMTs/MeCP2	in vivo/in vitro	leukemia	17996649
hsa-mir-223	MI0000300	DNMTs	in vitro	leukemia	21518471
hsa-mir-223	MI0000300	DNMTs	in vitro	k-562 cell line	22089542
hsa-mir-223	MI0000300	HDACs	in vitro	human cardiac mesenchymal-like stromal cells	23284745
hsa-mir-224	MI0000301	DNMTs	in vitro/in vivo	melanoma	22752337
hsa-mir-224	MI0000301	HDACs	in vitro/in vivo	melanoma	22752337
hsa-mir-224	MI0000301	HDAC1/HDAC3/EP300	in vivo/in vitro	hepatocellular carcinoma	22459148
hsa-mir-200b	MI0000342	DNMTs	in vitro/in vivo	pancreatic cancer	20551052
hsa-mir-200b	MI0000342	DNMT-1/MLL	in vitro/in vivo	acute lymphoblastic leukemia	21116279
hsa-mir-200b	MI0000342	HDACs	in vitro	human cardiac mesenchymal-like stromal cells	23284745
hsa-mir-200b	MI0000342	DNMTs	in vitro/in vivo	oral squamous cell carcinoma	22132151
hsa-mir-200b	MI0000342	EZH2	in vivo	liver cancer metastasis	22370893
hsa-mir-200b	MI0000342	Kindlin 2/DNMT-3	in vitro	breast cancer	23483548
hsa-mir-200b	MI0000342	DNMTs	in vitro	bladder cancer	23200812
hsa-mir-200b	MI0000342	DNMT-3a	in vivo	neuropathic pain	22031875
hsa-let-7i	MI0000434	p50	in vitro	microbial Infection in biliary epithelial cells	19903813
hsa-mir-15b	MI0000438	DNMTs	in vitro/in vivo	cancer metastasis	18768788
hsa-mir-15b	MI0000438	HDACs	in vitro	lymphoma cell	21502403
hsa-mir-15b	MI0000438	DNMTs	in vitro/in vivo	colorectal cancer	21610744
hsa-mir-23b	MI0000439	DNMTs	in vitro/in vivo	prostate cancer	23074286
hsa-mir-27b	MI0000440	DNMTs	in vitro/in vivo	hepatocellular carcinogenesis	18593903
hsa-mir-27b	MI0000440	HDACs	in vitro/in vivo	hepatocellular carcinogenesis	18593903
hsa-mir-27b	MI0000440	DNMTs	in vitro/in vivo	cancer metastasis	18768788
hsa-mir-27b	MI0000440	DNMTs	in vitro	human cancer	19923923
hsa-mir-27b	MI0000440	DNMTs	in vitro	human cancer	19923923
hsa-mir-27b	MI0000440	DNMTs	in vitro	colorectal cancer	21698188
hsa-mir-30b	MI0000441	DNMTs	in vitro/in vivo	melanoma	22752337
hsa-mir-122	MI0000442	RNAPII	in vitro	hepatocellular carcinoma	22140464
hsa-mir-124-1	MI0000443	DNMTs	in vitro	cancer	17308079
hsa-mir-124-1	MI0000443	DNMTs	in vitro/in vivo	acute lymphoblastic leukemia	19164206
hsa-mir-124-1	MI0000443	DNMTs	in vitro/in vivo	colorectal cancer	21734013
hsa-mir-124-1	MI0000443	DNMTs	in vitro/in vivo	haematological malignancies	21544199
hsa-mir-124-1	MI0000443	DNMTs	in vitro/in vivo	Ph-negative myeloproliferative neoplasms	22082000
hsa-mir-124-1	MI0000443	DNMTs	in vitro	bladder cancer	23200812
hsa-mir-124-1	MI0000443	DNMTs	in vitro/in vivo	pancreatic cancer	23334332
hsa-mir-124-1	MI0000443	DNMT-1	in vitro/in vivo	hepatocellular carcinoma	23364900
hsa-mir-124-2	MI0000444	DNMTs	in vitro	cancer	17308079
hsa-mir-124-2	MI0000444	DNMTs	in vitro/in vivo	acute lymphoblastic leukemia	19164206
hsa-mir-124-2	MI0000444	DNMTs	in vitro/in vivo	colorectal cancer	21734013
hsa-mir-124-2	MI0000444	DNMTs	in vitro/in vivo	chronic lymphocytic leukemia	22710432
hsa-mir-124-2	MI0000444	DNMTs	in vitro/in vivo	pancreatic cancer	23334332
hsa-mir-124-2	MI0000444	DNMTs	in vitro/in vivo	bladder cancer	23200812
hsa-mir-124-2	MI0000444	DNMT-1	in vitro/in vivo	hepatocellular carcinoma	23364900
hsa-mir-124-3	MI0000445	DNMTs	in vitro	cancer	17308079
hsa-mir-124-3	MI0000445	DNMTs	in vivo	breast cancer	18314617
hsa-mir-124-3	MI0000445	DNMTs	in vitro/in vivo	acute lymphoblastic leukemia	19164206
hsa-mir-124-3	MI0000445	DNMTs	in vitro/in vivo	bladder cancer	23200812
hsa-mir-124-3	MI0000445	DNMTs	in vitro/in vivo	colorectal cancer	21734013
hsa-mir-124-3	MI0000445	DNMT-1	in vitro/in vivo	hepatocellular carcinoma	23364900
hsa-mir-124-3	MI0000445	DNMTs	in vitro/in vivo	pancreatic cancer	23334332
hsa-mir-125b-1	MI0000446	DNMT-1	in vitro/in vivo	ovarian cancer	23146892
hsa-mir-130a	MI0000448	DNMTs	in vitro	clear cell renal cell carcinoma	23139634
hsa-mir-130a	MI0000448	HDACs	in vitro	clear cell renal cell carcinoma	23139634
hsa-mir-132	MI0000449	DNMTs	in vitro	cancer	16766263
hsa-mir-132	MI0000449	DNMTs	in vitro/in vivo	oral cancer	18381414
hsa-mir-132	MI0000449	DNMTs	in vitro/in vivo	cancer metastasis	18768788
hsa-mir-132	MI0000449	DNMTs	in vitro/in vivo	acute lymphoblastic leukemia	19164206
hsa-mir-132	MI0000449	HDACs	in vitro/in vivo	melanoma	21723283
hsa-mir-132	MI0000449	DNMTs	in vitro	prostate cancer	20073067
hsa-mir-132	MI0000449	HDACs	in vitro	prostate cancer	20073067
hsa-mir-132	MI0000449	DNMTs	in vitro/in vivo	prostate cancer	22310291
hsa-mir-132	MI0000449	DNMTs	in vitro/in vivo	pancreatic cancer	21665894
hsa-mir-132	MI0000449	DNMTs	in vitro/in vivo	melanoma	21723283
hsa-mir-132	MI0000449	DNMTs	in vitro/in vivo	melanoma	22752337
hsa-mir-132	MI0000449	MeCP2	in vitro	acquired resistance of breast cancer	20099276
hsa-mir-132	MI0000449	DNMTs	in vitro/in vivo	melanoma	21949788
hsa-mir-132	MI0000449	DNMTs	in vitro/in vivo	prostate cancer	22310291
hsa-mir-132	MI0000449	DNMTs	in vitro/in vivo	non-small cell lung cancer	22282464
hsa-mir-132	MI0000449	DNMTs	in vitro/in vivo	colorectal cancer	22821729
hsa-mir-133a-2	MI0000451	DNMTs	in vitro/in vivo	colorectal cancer	21734013
hsa-mir-133a-2	MI0000451	DNMTs	in vitro/in vivo	colorectal cancer	22766685
hsa-mir-135a-1	MI0000452	DNMTs	in vitro/in vivo	cancer metastasis	18768788
hsa-mir-135a-1	MI0000452	DNMTs	in vitro/in vivo	chronic lymphocytic leukemia	22710432
hsa-mir-135a-1	MI0000452	DNMTs	in vitro/in vivo	neuroblastoma	22797059
hsa-mir-137	MI0000454	DNMTs	in vitro/in vivo	oral cancer	18381414
hsa-mir-137	MI0000454	DNMTs	in vitro	glioblastoma	18577219
hsa-mir-137	MI0000454	DNMTs	in vitro/in vivo	colorectal cancer	19521961
hsa-mir-137	MI0000454	DNMTs	in vitro/in vivo	colorectal cancer	21734013
hsa-mir-137	MI0000454	DNMTs	in vitro/in vivo	colorectal carcinogenesis	20682795
hsa-mir-137	MI0000454	DNMTs	in vitro/in vivo	oral squamous cell carcinoma	22132151
hsa-mir-137	MI0000454	DNMTs	in vitro	uveal melanoma	21051724
hsa-mir-137	MI0000454	HDACs	in vitro	uveal melanoma	21051724
hsa-mir-137	MI0000454	DNMTs	in vitro/in vivo	bladder cancer	23200812
hsa-mir-137	MI0000454	EZH2	in vitro/in vivo	adult neurogenesis	20368621
hsa-mir-140	MI0000456	DNMTs	in vitro/in vivo	non-small cell lung cancer	22282464
hsa-mir-140	MI0000456	DNMTs	in vitro/in vivo	neuroblastoma	22797059
hsa-mir-141	MI0000457	HDACs	in vitro/in vivo	acute lymphoblastic leukaemia	19807731
hsa-mir-141	MI0000457	DNMTs	in vitro	human cancer	20084174
hsa-mir-141	MI0000457	DNMTs	in vitro	breast cancer	20682048
hsa-mir-141	MI0000457	DNMTs	in vitro/in vivo	oral squamous cell carcinoma	22132151
hsa-mir-141	MI0000457	HDACs	in vitro	clear cell renal cell carcinoma	23139634
hsa-mir-141	MI0000457	DNMTs	in vitro	clear cell renal cell carcinoma	23139634
hsa-mir-142	MI0000458	DNMTs	in vitro/in vivo	colorectal cancer	21734013
hsa-mir-142	MI0000458	DNMTs	in vitro/in vivo	neuroblastoma	22797059
hsa-mir-143	MI0000459	DNMTs	in vitro/in vivo	leukemia	21706045
hsa-mir-143	MI0000459	HDACs	in vitro	apoptosis resistant breast cancer cells	21971930
hsa-mir-143	MI0000459	DNMT-3a	in vitro/in vivo	colorectal cancer	19638978
hsa-mir-143	MI0000459	DNMTs	in vitro	clear cell renal cell carcinoma	23139634
hsa-mir-143	MI0000459	HDACs	in vitro	clear cell renal cell carcinoma	23139634
hsa-mir-144	MI0000460	HDACs	in vitro	apoptosis resistant breast cancer cells	21971930
hsa-mir-145	MI0000461	DNMTs	in vitro/in vivo	cancer metastasis	18768788
hsa-mir-145	MI0000461	DNMTs	in vitro/in vivo	melanoma	21723283
hsa-mir-145	MI0000461	HDACs	in vitro/in vivo	melanoma	21723283
hsa-mir-145	MI0000461	DNMTs	in vitro/in vivo	melanoma	21949788
hsa-mir-145	MI0000461	DNMTs	in vitro/in vivo	prostate cancer	21349819
hsa-mir-145	MI0000461	DNMTs	in vitro	clear cell renal cell carcinoma	23139634
hsa-mir-145	MI0000461	HDACs	in vitro	human cardiac mesenchymal-like stromal cells	23284745
hsa-mir-145	MI0000461	DNMTs	in vitro	human skin keratinocytes	22486352
hsa-mir-145	MI0000461	HDACs	in vitro	clear cell renal cell carcinoma	23139634
hsa-mir-152	MI0000462	DNMTs	in vivo	breast cancer	18314617
hsa-mir-152	MI0000462	DNMTs	in vitro/in vivo	cancer metastasis	18768788
hsa-mir-152	MI0000462	DNMTs	in vitro/in vivo	colorectal cancer	21734013
hsa-mir-152	MI0000462	DNMT-1/MLL	in vitro/in vivo	acute lymphoblastic leukemia	21116279
hsa-mir-152	MI0000462	DNMTs	in vitro/in vivo	bladder cancer	21138856
hsa-mir-152	MI0000462	DNMT-1	in vitro	human malignant cholangiocytes	20146264
hsa-mir-152	MI0000462	DNMT-1	in vitro/in vivo	ovarian cancer	23318422
hsa-mir-152	MI0000462	DNMT-1	in vitro/in vivo	endometrial cancer	21868754
hsa-mir-152	MI0000462	DNMTs	in vitro/in vivo	prostate cancer	22310291
hsa-mir-152	MI0000462	DNMT-1	in vitro	breast cancer	22935141
hsa-mir-152	MI0000462	DNMT-1	in vitro/in vivo	endometrial cancer	21868754
hsa-mir-152	MI0000462	DNMT-1	in vitro	LPS-treated human aortic smooth muscle cells	22295098
hsa-mir-152	MI0000462	DNMT-1	in vitro	NiS-transformed cells	23125218
hsa-mir-152	MI0000462	DNMT-1/MeCP2	in vitro	NiS-transformed cells	23125218
hsa-mir-152	MI0000462	DNMT-1	in vitro/in vivo	hepatocellular carcinoma	20578129
hsa-mir-152	MI0000462	DNMT-1	in vitro	breast cancer	22935141
hsa-mir-153-2	MI0000464	DNMTs	in vitro/in vivo	colorectal cancer	21734013
hsa-mir-191	MI0000465	HDACs	in vitro/in vivo	acute lymphoblastic leukaemia	19807731
hsa-mir-191	MI0000465	DNMTs	in vitro/in vivo	hepatocellular carcinoma	21969817
hsa-mir-9-1	MI0000466	DNMTs	in vitro/in vivo	breast cancer	17948228
hsa-mir-9-1	MI0000466	DNMTs	in vivo	breast cancer	18314617
hsa-mir-9-1	MI0000466	DNMTs	in vitro/in vivo	cancer metastasis	18768788
hsa-mir-9-1	MI0000466	DNMTs	in vitro/in vivo	acute lymphoblastic leukemia	19164206
hsa-mir-9-1	MI0000466	DNMTs	in vitro/in vivo	colorectal cancer	19521961
hsa-mir-9-1	MI0000466	DNMTs	in vitro	prostate cancer	20073067
hsa-mir-9-1	MI0000466	HDACs	in vitro	prostate cancer	20073067
hsa-mir-9-1	MI0000466	DNMTs	in vitro/in vivo	gastric carcinogenesis	20080834
hsa-mir-9-1	MI0000466	DNMTs	in vitro/in vivo	bladder cancer	21138856
hsa-mir-9-1	MI0000466	DNMTs	in vitro/in vivo	gastric cancer	21931274
hsa-mir-9-1	MI0000466	DNMTs	in vitro	bladder cancer	23200812
hsa-mir-9-1	MI0000466	DNMTs	in vitro/in vivo	neuroblastoma	22797059
hsa-mir-9-2	MI0000467	DNMTs	in vitro/in vivo	gastric carcinogenesis	20080834
hsa-mir-9-2	MI0000467	DNMTs	in vitro/in vivo	cancer metastasis	18768788
hsa-mir-9-2	MI0000467	DNMTs	in vitro/in vivo	acute lymphoblastic leukemia	19164206
hsa-mir-9-2	MI0000467	DNMTs	in vitro	prostate cancer	20073067
hsa-mir-9-2	MI0000467	HDACs	in vitro	prostate cancer	20073067
hsa-mir-9-2	MI0000467	DNMTs	in vitro/in vivo	bladder cancer	21138856
hsa-mir-9-2	MI0000467	DNMTs	in vitro/in vivo	chronic lymphocytic leukemia	22710432
hsa-mir-9-2	MI0000467	DNMTs	in vitro/in vivo	colorectal cancer	21734013
hsa-mir-9-2	MI0000467	DNMTs	in vitro/in vivo	gastric cancer	21931274
hsa-mir-9-2	MI0000467	DNMT-1	in vitro/in vivo	hepatocellular carcinoma	23364900
hsa-mir-9-3	MI0000468	DNMTs	in vitro/in vivo	cancer metastasis	18768788
hsa-mir-9-3	MI0000468	DNMTs	in vitro/in vivo	acute lymphoblastic leukemia	19164206
hsa-mir-9-3	MI0000468	DNMT-1	in vitro/in vivo	breast epithelial cells	19549897
hsa-mir-9-3	MI0000468	EZH2	in vitro/in vivo	breast epithelial cells	19549897
hsa-mir-9-3	MI0000468	DNMTs	in vitro	prostate cancer	20073067
hsa-mir-9-3	MI0000468	HDACs	in vitro	prostate cancer	20073067
hsa-mir-9-3	MI0000468	DNMTs	in vitro/in vivo	gastric carcinogenesis	20080834
hsa-mir-9-3	MI0000468	DNMTs	in vitro/in vivo	bladder cancer	21138856
hsa-mir-9-3	MI0000468	DNMTs	in vitro/in vivo	colorectal cancer	21734013
hsa-mir-9-3	MI0000468	DNMTs	in vitro/in vivo	gastric cancer	21931274
hsa-mir-9-3	MI0000468	DNMT-1	in vitro/in vivo	hepatocellular carcinoma	23364900
hsa-mir-9-3	MI0000468	DNMTs	in vitro/in vivo	neuroblastoma	22797059
hsa-mir-9-3	MI0000468	DNMTs	in vitro/in vivo	bladder cancer	23200812
hsa-mir-125a	MI0000469	DNMTs	in vitro/in vivo	non-small cell lung cancer	22282464
hsa-mir-126	MI0000471	DNMTs	in vitro	cancer	16766263
hsa-mir-126	MI0000471	DNMTs	in vitro/in vivo	cancer metastasis	18768788
hsa-mir-126	MI0000471	DNMTs	in vitro/in vivo	prostate cancer	19116145
hsa-mir-126	MI0000471	HDACs	in vitro/in vivo	prostate cancer	19116145
hsa-mir-126	MI0000471	DNMTs	in vitro	k-562 cell line	22089542
hsa-mir-126	MI0000471	DNMTs	in vitro	leukemia	21518471
hsa-mir-126	MI0000471	DNMTs	in vitro/in vivo	non-small-cell lung cancer	21702040
hsa-mir-126	MI0000471	DNMTs	in vitro	breast cancer	22076154
hsa-mir-126	MI0000471	DNMTs	in vitro	clear cell renal cell carcinoma	23139634
hsa-mir-126	MI0000471	DNMTs	in vitro/in vivo	neuroblastoma	22797059
hsa-mir-126	MI0000471	DNMT-1	in vitro	systemic lupus	21165896
hsa-mir-126	MI0000471	DNMT-1	in vivo	systemic lupus erythematosus	21538319
hsa-mir-126	MI0000471	HDACs	in vitro	clear cell renal cell carcinoma	23139634
hsa-mir-127	MI0000472	DNMTs	in vitro	cancer	16766263
hsa-mir-127	MI0000472	HDACs	in vitro	cancer	16766263
hsa-mir-127	MI0000472	DNMTs	in vitro	human epithelial ovarian cancer	18458333
hsa-mir-127	MI0000472	HDACs	in vitro	human epithelial ovarian cancer	18458333
hsa-mir-127	MI0000472	DNMTs	in vitro/in vivo	colorectal cancer	18519671
hsa-mir-127	MI0000472	DNMTs	in vitro/in vivo	non-small-cell lung cancer	21702040
hsa-mir-127	MI0000472	DNMTs	in vitro/in vivo	oral squamous cell carcinoma	22132151
hsa-mir-127	MI0000472	DNMTs	in vitro/in vivo	colorectal cancer	21734013
hsa-mir-127	MI0000472	DNMTs	in vitro	clear cell renal cell carcinoma	23139634
hsa-mir-127	MI0000472	DNMTs	in vitro/in vivo	non-small cell lung cancer	22282464
hsa-mir-127	MI0000472	DNMTs	in vitro/in vivo	prostate cancer	22310291
hsa-mir-127	MI0000472	HDACs	in vitro	clear cell renal cell carcinoma	23139634
hsa-mir-129-2	MI0000473	DNMTs	in vitro/in vivo	gastric cancer	20331975
hsa-mir-129-2	MI0000473	DNMTs	in vitro/in vivo	colorectal cancer	19521961
hsa-mir-129-2	MI0000473	DNMTs	in vitro/in vivo	endometrial cancer	19887623
hsa-mir-129-2	MI0000473	DNMTs	in vitro/in vivo	esophageal squamous cell carcinoma	21547903
hsa-mir-129-2	MI0000473	DNMT-1	in vitro/in vivo	hepatocellular carcinoma	23364900
hsa-mir-129-2	MI0000473	DNMTs	in vitro/in vivo	HBV infection-related HCC	23402613
hsa-mir-129-2	MI0000473	DNMTs	in vitro/in vivo	colorectal cancer	21734013
hsa-mir-129-2	MI0000473	DNMTs	in vitro/in vivo	hematological malignancies	23406679
hsa-mir-129-2	MI0000473	DNMTs	in vitro/in vivo	chronic lymphocytic leukemia	22710432
hsa-mir-129-2	MI0000473	DNMTs	in vitro/in vivo	neuroblastoma	22797059
hsa-mir-136	MI0000475	DNMTs	in vitro/in vivo	colorectal cancer	21734013
hsa-mir-146a	MI0000477	HDACs	in vitro	cancer	16766263
hsa-mir-146a	MI0000477	DNMTs	in vitro/in vivo	NK/T cell lymphoma	21610143
hsa-mir-146a	MI0000477	DNMTs	in vitro/in vivo	colorectal cancer	21610744
hsa-mir-146a	MI0000477	DNMTs	in vitro/in vivo	colorectal cancer	21734013
hsa-mir-149	MI0000478	DNMTs	in vitro	leukemia	21518471
hsa-mir-149	MI0000478	DNMTs	in vitro	prostate cancer	20073067
hsa-mir-149	MI0000478	HDACs	in vitro	prostate cancer	20073067
hsa-mir-149	MI0000478	DNMTs	in vitro/in vivo	colorectal cancer	22821729
hsa-mir-149	MI0000478	DNMTs	in vitro	k-562 cell line	22089542
hsa-mir-149	MI0000478	DNMTs	in vitro/in vivo	colorectal cancer	22821729
hsa-mir-149	MI0000478	DNMTs	in vitro/in vivo	neuroblastoma	22797059
hsa-mir-150	MI0000479	DNMTs	in vitro/in vivo	cancer metastasis	18768788
hsa-mir-150	MI0000479	DNMTs	in vitro	human cancer	19923923
hsa-mir-150	MI0000479	DNMTs	in vitro	human cancer	19923923
hsa-mir-150	MI0000479	DNMTs	in vitro	k-562 cell line	22089542
hsa-mir-150	MI0000479	DNMTs	in vitro	leukemia	21518471
hsa-mir-150	MI0000479	DNMTs	in vitro/in vivo	non-small-cell lung cancer	21702040
hsa-mir-150	MI0000479	DNMTs	in vitro/in vivo	scleroderma dermal fibroblasts	23159943
hsa-mir-184	MI0000481	DNMTs	in vitro	human epithelial ovarian cancer	18458333
hsa-mir-184	MI0000481	HDACs	in vitro	human epithelial ovarian cancer	18458333
hsa-mir-184	MI0000481	MBD1	in vitro	neural stem cell	20452318
hsa-mir-184	MI0000481	DNMTs	in vitro	human cancer	19923923
hsa-mir-184	MI0000481	DNMTs	in vitro	human cancer	19923923
hsa-mir-184	MI0000481	MBD1	in vitro	neural stem cell	20452318
hsa-mir-184	MI0000481	DNMTs	in vitro/in vivo	neuroblastoma	22797059
hsa-mir-185	MI0000482	HDACs	in vitro/in vivo	acute lymphoblastic leukaemia	19807731
hsa-mir-185	MI0000482	DNMT-1	in vitro/in vivo	ovarian cancer	23318422
hsa-mir-185	MI0000482	DNMT-1	in vitro/in vivo	glioma	21962230
hsa-mir-188	MI0000484	DNMTs	in vitro	prostate cancer	20073067
hsa-mir-188	MI0000484	HDACs	in vitro	prostate cancer	20073067
hsa-mir-190a	MI0000486	DNMTs	in vitro/in vivo	colorectal cancer	21734013
hsa-mir-190a	MI0000486	DNMTs	in vitro/in vivo	melanoma	22752337
hsa-mir-190a	MI0000486	HDACs	in vitro/in vivo	melanoma	22752337
hsa-mir-190	MI0000486	DNMTs	in vitro/in vivo	melanoma	22752337
hsa-mir-190	MI0000486	HDACs	in vitro/in vivo	melanoma	22752337
hsa-mir-190	MI0000486	DNMTs	in vitro/in vivo	colorectal cancer	21734013
hsa-mir-193a	MI0000487	DNMTs	in vitro/in vivo	oral cancer	18381414
hsa-mir-193a	MI0000487	DNMTs	in vitro/in vivo	cancer metastasis	18768788
hsa-mir-193a	MI0000487	DNMTs	in vitro/in vivo	acute myeloid leukemia	21399664
hsa-mir-193a	MI0000487	DNMTs	in vitro/in vivo	gastric cancer	20924086
hsa-mir-193a	MI0000487	DNMTs	in vitro/in vivo	colorectal cancer	21734013
hsa-mir-193a	MI0000487	DNMTs	in vitro/in vivo	non-small cell lung cancer	22282464
hsa-mir-193a	MI0000487	AML1/ETO protein	in vitro	acute myeloid leukemia	23223432
hsa-mir-194-1	MI0000488	HDACs	in vitro/in vivo	acute lymphoblastic leukaemia	19807731
hsa-mir-194-1	MI0000488	DNMTs	in vitro	prostate cancer	20073067
hsa-mir-194-1	MI0000488	HDACs	in vitro	prostate cancer	20073067
hsa-mir-194-1	MI0000488	DNMTs	in vitro/in vivo	melanoma	22752337
hsa-mir-194-1	MI0000488	HDACs	in vitro/in vivo	melanoma	22752337
hsa-mir-194-1	MI0000488	HDACs	in vitro	apoptosis resistant breast cancer cells	21971930
hsa-mir-194-1	MI0000488	DNMTs	in vitro/in vivo	non-small cell lung cancer	22282464
hsa-mir-194-1	MI0000488	DNMTs	in vitro	clear cell renal cell carcinoma	23139634
hsa-mir-194-1	MI0000488	HDACs	in vitro	clear cell renal cell carcinoma	23139634
hsa-mir-195	MI0000489	DNMTs	in vitro/in vivo	colorectal cancer	21734013
hsa-mir-195	MI0000489	DNMTs	in vitro/in vivo	gastric cancer	20924086
hsa-mir-195	MI0000489	DNMTs	in vitro	leukemia	21518471
hsa-mir-195	MI0000489	DNMTs	in vitro/in vivo	gastric cancer	23333942
hsa-mir-195	MI0000489	DNMTs	in vitro	k-562 cell line	22089542
hsa-mir-195	MI0000489	MBD1	in vitro	neural stem cell	23349673
hsa-mir-195	MI0000489	MBD1	in vitro	neural stem cell	23349673
hsa-mir-195	MI0000489	DNMTs	in vitro/in vivo	neuroblastoma	22797059
hsa-mir-206	MI0000490	MYST3	in vitro	waldenstrom macroglobulinemia	20519629
hsa-mir-320a	MI0000542	DNMTs	in vitro	pancreatic cancer	19407485
hsa-mir-320a	MI0000542	HDACs	in vitro	pancreatic cancer	19407485
hsa-mir-320a	MI0000542	HDACs	in vitro/in vivo	acute lymphoblastic leukaemia	19807731
hsa-mir-320a	MI0000542	HDACs	in vitro/in vivo	melanoma	22752337
hsa-mir-320a	MI0000542	DNMTs	in vitro/in vivo	melanoma	22752337
hsa-mir-200c	MI0000650	DNMTs	in vitro	cancer	17308079
hsa-mir-200c	MI0000650	DNMTs	in vitro	breast cancer	20682048
hsa-mir-200c	MI0000650	DNMTs	in vitro	human cancer	20084174
hsa-mir-200c	MI0000650	DNMTs	in vitro/in vivo	non-small cell lung cancer	20696752
hsa-mir-200c	MI0000650	DNMTs	in vitro/in vivo	oral squamous cell carcinoma	22132151
hsa-mir-200c	MI0000650	DNMTs	in vitro	clear cell renal cell carcinoma	23139634
hsa-mir-200c	MI0000650	DNMTs	in vitro/in vivo	non-small cell lung cancer	22282464
hsa-mir-200c	MI0000650	HDACs	in vitro	clear cell renal cell carcinoma	23139634
hsa-mir-1-1	MI0000651	DNMT-1/DNMT-3b	in vitro/in vivo	colorectal cancer	21734013
hsa-mir-1-1	MI0000651	DNMTs	in vitro/in vivo	colorectal cancer	22766685
hsa-mir-1-1	MI0000651	DNMTs	in vitro/in vivo	neuroblastoma	22797059
hsa-mir-155	MI0000681	DNMTs	in vitro/in vivo	cancer metastasis	18768788
hsa-mir-155	MI0000681	DNMTs	in vitro	breast cancer	22076154
hsa-mir-155	MI0000681	HDACs	in vitro	lymphoma cell	21502403
hsa-mir-155	MI0000681	DNMTs	in vitro/in vivo	colorectal cancer	21734013
hsa-mir-155	MI0000681	HDACs	in vitro	apoptosis resistant breast cancer cells	21971930
hsa-mir-155	MI0000681	DNMTs	in vitro/in vivo	chronic lymphocytic leukemia	22710432
hsa-mir-155	MI0000681	DNMTs	in vitro	gastric cancer	22426647
hsa-mir-155	MI0000681	HDACs	in vitro/in vivo	melanoma	22752337
hsa-mir-155	MI0000681	DNMTs	in vitro/in vivo	melanoma	22752337
hsa-mir-155	MI0000681	HDACs	in vitro	human cardiac mesenchymal-like stromal cells	23284745
hsa-mir-194-2	MI0000732	DNMTs	in vitro/in vivo	melanoma	22752337
hsa-mir-194-2	MI0000732	DNMTs	in vitro	prostate cancer	20073067
hsa-mir-194-2	MI0000732	HDACs	in vitro	prostate cancer	20073067
hsa-mir-194-2	MI0000732	HDACs	in vitro/in vivo	melanoma	22752337
hsa-mir-106b	MI0000734	HDACs	in vitro/in vivo	acute lymphoblastic leukaemia	19807731
hsa-mir-29c	MI0000735	HDACs	in vitro/in vivo	acute lymphoblastic leukaemia	19807731
hsa-mir-29c	MI0000735	DNMTs	in vitro/in vivo	melanoma	22752337
hsa-mir-29c	MI0000735	HDACs	in vitro/in vivo	melanoma	22752337
hsa-mir-29c	MI0000735	DNMTs	in vitro	clear cell renal cell carcinoma	23139634
hsa-mir-29c	MI0000735	DNMTs	in vitro/in vivo	non-small cell lung cancer	22282464
hsa-mir-29c	MI0000735	DNMT-3b	in vitro	breast cancer	22664488
hsa-mir-29c	MI0000735	DNMT-3a/DNMT-3b	in vitro/in vivo	non-small-cell lung cancer	17890317
hsa-mir-29c	MI0000735	DNMTs	in vitro/in vivo	neuroblastoma	22797059
hsa-mir-29c	MI0000735	HDACs	in vitro	clear cell renal cell carcinoma	23139634
hsa-mir-30c-1	MI0000736	HDACs	in vitro/in vivo	melanoma	22752337
hsa-mir-30c-1	MI0000736	DNMTs	in vitro/in vivo	melanoma	22752337
hsa-mir-200a	MI0000737	DNMTs	in vitro/in vivo	melanoma	21723283
hsa-mir-200a	MI0000737	HDACs	in vitro/in vivo	melanoma	21723283
hsa-mir-200a	MI0000737	DNMTs	in vitro/in vivo	pancreatic cancer	20551052
hsa-mir-200a	MI0000737	DNMT-1/MLL	in vitro/in vivo	acute lymphoblastic leukemia	21116279
hsa-mir-200a	MI0000737	HDAC4/SP1	in vitro/in vivo	hepatocellular carcinoma	21837748
hsa-mir-200a	MI0000737	HDACs	in vitro	breast cancer	21926171
hsa-mir-200a	MI0000737	DNMTs	in vitro/in vivo	melanoma	21949788
hsa-mir-200a	MI0000737	DNMTs	in vitro/in vivo	oral squamous cell carcinoma	22132151
hsa-mir-200a	MI0000737	HDAC4	in vitro/in vivo	hepatocellular carcinoma	21837748
hsa-mir-200a	MI0000737	Kindlin 2/DNMT-3	in vitro	breast cancer	23483548
hsa-mir-302a	MI0000738	MBD2	in vitro	Induced Pluripotent Stem Cell Reprogramming	23255147
hsa-mir-101-2	MI0000739	DNMTs	in vitro/in vivo	cancer metastasis	18768788
hsa-mir-101-2	MI0000739	DNMTs	in vitro/in vivo	hepatocellular carcinoma	23229728
hsa-mir-219-2	MI0000740	DNMTs	in vitro/in vivo	cancer metastasis	18768788
hsa-mir-219-2	MI0000740	DNMTs	in vitro	colorectal cancer	21698188
hsa-mir-219-2	MI0000740	DNMTs	in vitro	colorectal cancer	21698188
hsa-mir-219-2	MI0000740	DNMTs	in vitro/in vivo	cancer metastasis	18768788
hsa-mir-34b	MI0000742	DNMTs	in vitro/in vivo	oral cancer	18381414
hsa-mir-34b	MI0000742	DNMTs	in vitro	human epithelial ovarian cancer	18458333
hsa-mir-34b	MI0000742	HDACs	in vitro	human epithelial ovarian cancer	18458333
hsa-mir-34b	MI0000742	DNMT-1/DNMT-3b	in vitro/in vivo	colorectal cancer	18519671
hsa-mir-34b	MI0000742	DNMTs	in vitro/in vivo	gastric cancer	20924086
hsa-mir-34b	MI0000742	DNMTs	in vitro/in vivo	cancer metastasis	18768788
hsa-mir-34b	MI0000742	DNMTs	in vitro	cancer metastasis	19086843
hsa-mir-34b	MI0000742	DNMTs	in vitro/in vivo	acute lymphoblastic leukemia	19164206
hsa-mir-34b	MI0000742	DNMTs	in vitro/in vivo	acute myeloid leukemia	19258499
hsa-mir-34b	MI0000742	DNMTs	in vitro/in vivo	colorectal cancer	21734013
hsa-mir-34b	MI0000742	DNMTs	in vitro/in vivo	Ph-negative myeloproliferative neoplasms	22082000
hsa-mir-34b	MI0000742	DNMTs	in vitro/in vivo	gastric cancer	20924086
hsa-mir-34b	MI0000742	DNMTs	in vitro/in vivo	bladder cancer	21138856
hsa-mir-34b	MI0000742	DNMTs	in vitro/in vivo	esophageal squamous cell carcinoma	21547903
hsa-mir-34b	MI0000742	DNMTs	in vitro/in vivo	prostate cancer	22310291
hsa-mir-34b	MI0000742	DNMTs	in vitro/in vivo	colorectal cancer	21610744
hsa-mir-34b	MI0000742	DNMTs	in vitro/in vivo	malignant pleural mesothelioma	21673066
hsa-mir-34b	MI0000742	HDACs	in vitro/in vivo	uveal melanoma	22419847
hsa-mir-34b	MI0000742	DNMTs	in vitro/in vivo	non-small-cell lung cancer	21702040
hsa-mir-34b	MI0000742	DNMTs	in vitro/in vivo	melanoma	21723283
hsa-mir-34b	MI0000742	HDACs	in vitro/in vivo	melanoma	21723283
hsa-mir-34b	MI0000742	DNMTs	in vitro/in vivo	melanoma	21949788
hsa-mir-34b	MI0000742	DNMTs	in vitro/in vivo	melanoma	21949788
hsa-mir-34b	MI0000742	DNMTs	in vitro/in vivo	gastric cancer	21960261
hsa-mir-34b	MI0000742	HDACs	in vitro/in vivo	gastric cancer	21960261
hsa-mir-34b	MI0000742	DNMTs	in vitro/in vivo	multiple myeloma	21976676
hsa-mir-34b	MI0000742	DNMTs	in vitro/in vivo	small-cell lung cancer	22047961
hsa-mir-34b	MI0000742	DNMTs	in vitro	bladder cancer	23200812
hsa-mir-34b	MI0000742	DNMTs	in vitro/in vivo	uveal melanoma	22419847
hsa-mir-34b	MI0000742	HDAC1/HDAC2/HDAC4	in vitro/in vivo	prostate cancer	23147995
hsa-mir-34b	MI0000742	DNMT-1	in vitro/in vivo	prostate cancer	23147995
hsa-mir-34b	MI0000742	DNMTs	in vitro/in vivo	colorectal cancer	22870149
hsa-mir-34b	MI0000742	HDAC1/HDAC2/HDAC4	in vitro/in vivo	prostate cancer	23147995
hsa-mir-34c	MI0000743	DNMT-1/DNMT-3b	in vitro/in vivo	colorectal cancer	18519671
hsa-mir-34c	MI0000743	DNMTs	in vitro/in vivo	cancer metastasis	18768788
hsa-mir-34c	MI0000743	DNMTs	in vitro	cancer metastasis	19086843
hsa-mir-34c	MI0000743	DNMTs	in vitro/in vivo	acute lymphoblastic leukemia	19164206
hsa-mir-34c	MI0000743	DNMTs	in vitro/in vivo	acute myeloid leukemia	19258499
hsa-mir-34c	MI0000743	DNMTs	in vitro/in vivo	esophageal squamous cell carcinoma	21547903
hsa-mir-34c	MI0000743	DNMTs	in vitro/in vivo	colorectal cancer	21610744
hsa-mir-34c	MI0000743	DNMTs	in vitro/in vivo	malignant pleural mesothelioma	21673066
hsa-mir-34c	MI0000743	DNMTs	in vitro/in vivo	melanoma	21723283
hsa-mir-34c	MI0000743	HDACs	in vitro/in vivo	melanoma	21723283
hsa-mir-34c	MI0000743	DNMTs	in vitro/in vivo	colorectal cancer	21734013
hsa-mir-34c	MI0000743	DNMTs	in vitro/in vivo	small-cell lung cancer	22047961
hsa-mir-34c	MI0000743	DNMTs	in vitro/in vivo	gastric cancer	20924086
hsa-mir-34c	MI0000743	DNMTs	in vitro/in vivo	gastric cancer	20924086
hsa-mir-34c	MI0000743	DNMTs	in vitro/in vivo	melanoma	21949788
hsa-mir-34c	MI0000743	DNMTs	in vitro/in vivo	multiple myeloma	21976676
hsa-mir-34c	MI0000743	sp1	in vitro	breast tumor-initiating cells	22074923
hsa-mir-34c	MI0000743	DNMTs	in vitro/in vivo	Ph-negative myeloproliferative neoplasms	22082000
hsa-mir-34c	MI0000743	DNMTs	in vitro/in vivo	prostate cancer	22310291
hsa-mir-34c	MI0000743	DNMTs	in vitro/in vivo	uveal melanoma	22419847
hsa-mir-34c	MI0000743	HDACs	in vitro/in vivo	uveal melanoma	22419847
hsa-mir-34c	MI0000743	DNMTs	in vitro/in vivo	colorectal cancer	22870149
hsa-mir-301a	MI0000745	DNMTs	in vitro/in vivo	cancer metastasis	18768788
hsa-mir-99b	MI0000746	DNMTs	in vitro/in vivo	melanoma	22752337
hsa-mir-99b	MI0000746	DNMTs	in vitro/in vivo	non-small cell lung cancer	22282464
hsa-mir-99b	MI0000746	HDACs	in vitro/in vivo	melanoma	22752337
hsa-mir-296	MI0000747	DNMTs	in vitro/in vivo	neuroblastoma	22797059
hsa-mir-130b	MI0000748	DNMTs	in vitro	cancer	17308079
hsa-mir-130b	MI0000748	DNMTs	in vivo/in vitro	multidrug resistance of ovarian cancer	22005523
hsa-mir-30e	MI0000749	DNMTs	in vitro/in vivo	non-small-cell lung cancer	21702040
hsa-mir-26a-2	MI0000750	DNMTs	in vitro/in vivo	melanoma	22752337
hsa-mir-26a-2	MI0000750	HDACs	in vitro/in vivo	melanoma	22752337
hsa-mir-26a-2	MI0000750	DNMTs	in vitro/in vivo	neuroblastoma	22797059
hsa-mir-361	MI0000760	DNMTs	in vitro/in vivo	cancer metastasis	18768788
hsa-mir-363	MI0000764	DNMTs	in vitro/in vivo	prostate cancer	22310291
hsa-mir-363	MI0000764	DNMTs	in vitro/in vivo	melanoma	22752337
hsa-mir-363	MI0000764	HDACs	in vitro/in vivo	melanoma	22752337
hsa-mir-365-2	MI0000769	DNMTs	in vitro/in vivo	neuroblastoma	22797059
hsa-mir-365b	MI0000769	DNMTs	in vitro/in vivo	neuroblastoma	22797059
hsa-mir-302b	MI0000772	MBD2	in vitro	Induced Pluripotent Stem Cell Reprogramming	23255147
hsa-mir-302c	MI0000773	MBD2	in vitro	Induced Pluripotent Stem Cell Reprogramming	23255147
hsa-mir-302d	MI0000774	MBD2	in vitro	Induced Pluripotent Stem Cell Reprogramming	23255147
hsa-mir-367	MI0000775	DNMTs	in vitro	human cancer	19923923
hsa-mir-367	MI0000775	DNMTs	in vitro	human cancer	19923923
hsa-mir-376c	MI0000776	DNMTs	in vitro	human epithelial ovarian cancer	18458333
hsa-mir-376c	MI0000776	HDACs	in vitro	human epithelial ovarian cancer	18458333
hsa-mir-376c	MI0000776	DNMTs	in vitro/in vivo	prostate cancer	22310291
hsa-mir-376c	MI0000776	HDACs	in vitro/in vivo	melanoma	22747855
hsa-mir-370	MI0000778	DNMTs	in vitro	human cancer	19923923
hsa-mir-370	MI0000778	DNMTs	in vitro	human cancer	19923923
hsa-mir-370	MI0000778	DNMTs	in vitro	prostate cancer	20073067
hsa-mir-370	MI0000778	HDACs	in vitro	prostate cancer	20073067
hsa-mir-370	MI0000778	DNMTs	in vitro/in vivo	acute myeloid leukemia	22900969
hsa-mir-370	MI0000778	HDACs	in vitro	clear cell renal cell carcinoma	23139634
hsa-mir-370	MI0000778	DNMTs	in vitro	clear cell renal cell carcinoma	23139634
hsa-mir-371	MI0000779	DNMTs	in vitro/in vivo	colorectal cancer	21734013
hsa-mir-371a	MI0000779	DNMTs	in vitro/in vivo	colorectal cancer	21734013
hsa-mir-372	MI0000780	DNMTs	in vitro	human epithelial ovarian cancer	18458333
hsa-mir-372	MI0000780	HDACs	in vitro	human epithelial ovarian cancer	18458333
hsa-mir-372	MI0000780	DNMTs	in vitro/in vivo	colorectal cancer	21734013
hsa-mir-372	MI0000780	DNMTs	in vitro/in vivo	colon cancer	21785829
hsa-mir-372	MI0000780	DNMTs	in vitro/in vivo	neuroblastoma	22797059
hsa-mir-373	MI0000781	DNMTs	in vitro	cancer	17308079
hsa-mir-373	MI0000781	DNMTs	in vitro/in vivo	cancer metastasis	18768788
hsa-mir-373	MI0000781	MBD2	in vivo	hilar cholangiocarcinoma	21165562
hsa-mir-373	MI0000781	DNMTs	in vitro/in vivo	colorectal cancer	21734013
hsa-mir-373	MI0000781	DNMTs	in vitro/in vivo	colon cancer	21785829
hsa-mir-373	MI0000781	MBD2	in vitro/in vivo	hilar cholangiocarcinoma	22876037
hsa-mir-373	MI0000781	MBD2	in vitro/in vivo	hilar cholangiocarcinoma	22876037
hsa-mir-373	MI0000781	MBD2	in vitro	hilar cholangiocarcinoma	21086164
hsa-mir-375	MI0000783	DNMTs	in vitro/in vivo	hepatocellular carcinoma	19843643
hsa-mir-375	MI0000783	DNMTs	in vitro/in vivo	melanoma	21723283
hsa-mir-375	MI0000783	DNMTs	in vitro	prostate cancer	20073067
hsa-mir-375	MI0000783	HDACs	in vitro	prostate cancer	20073067
hsa-mir-375	MI0000783	DNMTs	in vitro/in vivo	gastric cancer	20924086
hsa-mir-375	MI0000783	DNMTs	in vitro/in vivo	non-small cell lung cancer	22282464
hsa-mir-375	MI0000783	DNMTs	in vitro/in vivo	non-small-cell lung cancer	21702040
hsa-mir-375	MI0000783	HDACs	in vitro/in vivo	melanoma	21723283
hsa-mir-375	MI0000783	DNMTs	in vitro/in vivo	melanoma	21949788
hsa-mir-375	MI0000783	DNMTs	in vitro/in vivo	prostate cancer	22310291
hsa-mir-376a-1	MI0000784	DNMTs	in vitro	human epithelial ovarian cancer	18458333
hsa-mir-376a-1	MI0000784	HDACs	in vitro	human epithelial ovarian cancer	18458333
hsa-mir-376a-1	MI0000784	DNMTs	in vitro	prostate cancer	20073067
hsa-mir-376a-1	MI0000784	HDACs	in vitro	prostate cancer	20073067
hsa-mir-376a-1	MI0000784	DNMTs	in vitro/in vivo	prostate cancer	22310291
hsa-mir-376a-1	MI0000784	DNMTs	in vitro/in vivo	melanoma	22747855
hsa-mir-376a-1	MI0000784	DNMTs	in vitro/in vivo	colorectal cancer	22821729
hsa-mir-376a-1	MI0000784	HDACs	in vitro	human cardiac mesenchymal-like stromal cells	23284745
hsa-mir-377	MI0000785	DNMTs	in vitro	human epithelial ovarian cancer	18458333
hsa-mir-377	MI0000785	HDACs	in vitro	human epithelial ovarian cancer	18458333
hsa-mir-378a	MI0000786	DNMTs	in vitro	human cancer	19923923
hsa-mir-378a	MI0000786	DNMTs	in vitro	human cancer	19923923
hsa-mir-378a	MI0000786	DNMTs	in vitro/in vivo	gastric cancer	23333942
hsa-mir-378a	MI0000786	DNMTs	in vitro/in vivo	gastric cancer	21960261
hsa-mir-378	MI0000786	DNMTs	in vitro	human cancer	19923923
hsa-mir-378a	MI0000786	HDACs	in vitro/in vivo	gastric cancer	21960261
hsa-mir-378a	MI0000786	DNMTs	in vitro	breast cancer	22076154
hsa-mir-378	MI0000786	DNMTs	in vitro	human cancer	19923923
hsa-mir-378	MI0000786	DNMTs	in vitro	breast cancer	22076154
hsa-mir-378	MI0000786	DNMTs	in vitro/in vivo	gastric cancer	21960261
hsa-mir-378	MI0000786	DNMTs	in vitro/in vivo	gastric cancer	23333942
hsa-mir-378	MI0000786	HDACs	in vitro/in vivo	gastric cancer	21960261
hsa-mir-382	MI0000790	DNMTs	in vitro/in vivo	non-small cell lung cancer	22282464
hsa-mir-340	MI0000802	DNMTs	in vitro/in vivo	non-small-cell lung cancer	21702040
hsa-mir-340	MI0000802	DNMTs	in vitro/in vivo	neuroblastoma	22797059
hsa-mir-328	MI0000804	DNMTs	in vitro/in vivo	bladder cancer	21138856
hsa-mir-342	MI0000805	DNMTs	in vitro/in vivo	colorectal cancer	18264139
hsa-mir-342	MI0000805	DNMT-1	in vitro/in vivo	colorectal cancer	21565830
hsa-mir-337	MI0000806	DNMTs	in vitro	human epithelial ovarian cancer	18458333
hsa-mir-337	MI0000806	HDACs	in vitro	human epithelial ovarian cancer	18458333
hsa-mir-337	MI0000806	DNMTs	in vitro/in vivo	colorectal cancer	21734013
hsa-mir-326	MI0000808	DNMTs	in vitro/in vivo	colorectal cancer	22821729
hsa-mir-151a	MI0000809	DNMTs	in vitro/in vivo	cancer metastasis	18768788
hsa-mir-151	MI0000809	DNMTs	in vitro/in vivo	cancer metastasis	18768788
hsa-mir-135b	MI0000810	DNMTs	in vitro/in vivo	colorectal cancer	21610744
hsa-mir-148b	MI0000811	DNMTs	in vitro/in vivo	cancer metastasis	18768788
hsa-mir-148b	MI0000811	DNMTs	in vitro	human cancer	19923923
hsa-mir-148b	MI0000811	DNMTs	in vitro	human cancer	19923923
hsa-mir-148b	MI0000811	DNMT-3b	in vitro	breast cancer	22664488
hsa-mir-324	MI0000813	DNMTs	in vitro/in vivo	cancer metastasis	18768788
hsa-mir-338	MI0000814	DNMTs	in vitro/in vivo	colorectal cancer	21610744
hsa-mir-338	MI0000814	DNMTs	in vitro/in vivo	colorectal cancer	21734013
hsa-mir-335	MI0000816	DNMTs	in vitro/in vivo	breast cancer	21289068
hsa-mir-335	MI0000816	DNMTs	in vitro/in vivo	melanoma	22752337
hsa-mir-335	MI0000816	HDACs	in vitro	apoptosis resistant breast cancer cells	21971930
hsa-mir-335	MI0000816	DNMTs	in vitro/in vivo	hepatocellular carcinoma	23229728
hsa-mir-335	MI0000816	HDACs	in vitro/in vivo	melanoma	22752337
hsa-mir-335	MI0000816	DNMTs	in vitro/in vivo	neuroblastoma	22797059
hsa-mir-345	MI0000825	DNMTs	in vitro/in vivo	colorectal cancer	21665895
hsa-mir-196b	MI0001150	DNMTs	in vitro/in vivo	acute lymphoblastic leukemia	19164206
hsa-mir-196b	MI0001150	DNMTs	in vitro/in vivo	non-small-cell lung cancer	21702040
hsa-mir-196b	MI0001150	DNMTs	in vitro	human cancer	19923923
hsa-mir-196b	MI0001150	DNMTs	in vitro	human cancer	19923923
hsa-mir-196b	MI0001150	DNMTs	in vitro/in vivo	gastric cancer	20662076
hsa-mir-196b	MI0001150	DNMTs	in vivo	endometriotic stromal cells	23293219
hsa-mir-423	MI0001445	DNMTs	in vitro/in vivo	non-small cell lung cancer	22282464
hsa-mir-424	MI0001446	DNMTs	in vitro	human epithelial ovarian cancer	18458333
hsa-mir-424	MI0001446	HDACs	in vitro	human epithelial ovarian cancer	18458333
hsa-mir-424	MI0001446	DNMTs	in vitro/in vivo	hepatocellular carcinogenesis	18593903
hsa-mir-424	MI0001446	HDACs	in vitro/in vivo	hepatocellular carcinogenesis	18593903
hsa-mir-424	MI0001446	DNMT-1/MLL	in vitro/in vivo	acute lymphoblastic leukemia	21116279
hsa-mir-424	MI0001446	DNMTs	in vitro/in vivo	melanoma	22752337
hsa-mir-424	MI0001446	DNMTs	in vitro	breast cancer	22076154
hsa-mir-424	MI0001446	DNMTs	in vitro/in vivo	non-small cell lung cancer	22282464
hsa-mir-424	MI0001446	DNMTs	in vitro/in vivo	colorectal cancer	22821729
hsa-mir-425	MI0001448	DNMTs	in vitro/in vivo	cancer metastasis	18768788
hsa-mir-425	MI0001448	DNMTs	in vitro	human cancer	19923923
hsa-mir-425	MI0001448	DNMTs	in vitro	human cancer	19923923
hsa-mir-425	MI0001448	DNMTs	in vitro/in vivo	melanoma	22752337
hsa-mir-425	MI0001448	HDACs	in vitro/in vivo	melanoma	22752337
hsa-mir-425	MI0001448	DNMTs	in vitro/in vivo	neuroblastoma	22797059
hsa-mir-18b	MI0001518	DNMTs	in vitro/in vivo	prostate cancer	22310291
hsa-mir-18b	MI0001518	HDACs	in vitro	colorectal cancer	22308110
hsa-mir-18b	MI0001518	DNMTs	in vitro/in vivo	melanoma	23365201
hsa-mir-20b	MI0001519	HDACs	in vitro	colorectal cancer	22308110
hsa-mir-20b	MI0001519	HDACs	in vitro	human cardiac mesenchymal-like stromal cells	23284745
hsa-mir-448	MI0001637	DNMTs	in vitro	human epithelial ovarian cancer	18458333
hsa-mir-448	MI0001637	HDACs	in vitro	human epithelial ovarian cancer	18458333
hsa-mir-429	MI0001641	DNMTs	in vitro/in vivo	cancer metastasis	18768788
hsa-mir-429	MI0001641	DNMT-1/MLL	in vitro/in vivo	acute lymphoblastic leukemia	21116279
hsa-mir-429	MI0001641	DNMTs	in vitro/in vivo	oral squamous cell carcinoma	22132151
hsa-mir-429	MI0001641	DNMT-3a	in vivo	neuropathic pain	22031875
hsa-mir-429	MI0001641	Kindlin 2/DNMT-3	in vitro	breast cancer	23483548
hsa-mir-449a	MI0001648	DNMTs	in vitro	prostate cancer	20073067
hsa-mir-449a	MI0001648	HDACs	in vitro	prostate cancer	20073067
hsa-mir-449a	MI0001648	DNMTs	in vitro/in vivo	non-small-cell lung cancer	21702040
hsa-mir-449a	MI0001648	HDAC1	in vitro/in vivo	prostate cancer	19252524
hsa-mir-449a	MI0001648	DNMTs	in vitro/in vivo	colorectal cancer	22821729
hsa-mir-431	MI0001721	DNMTs	in vitro/in vivo	colorectal cancer	21734013
hsa-mir-433	MI0001723	DNMTs	in vitro/in vivo	colorectal cancer	21734013
hsa-mir-452	MI0001733	HDACs	in vitro/in vivo	melanoma	21723283
hsa-mir-452	MI0001733	HDAC1/HDAC3/EP300	in vivo/in vitro	hepatocellular carcinoma	22459148
hsa-mir-452	MI0001733	DNMTs	in vitro/in vivo	melanoma	21723283
hsa-mir-452	MI0001733	DNMTs	in vitro/in vivo	melanoma	21949788
hsa-mir-452	MI0001733	HDACs	in vitro	human cardiac mesenchymal-like stromal cells	23284745
hsa-mir-409	MI0001735	DNMTs	in vitro/in vivo	gastric cancer	21960261
hsa-mir-409	MI0001735	HDACs	in vitro/in vivo	gastric cancer	21960261
hsa-mir-409	MI0001735	DNMTs	in vitro	bladder cancer	23200812
hsa-mir-412	MI0002464	HDACs	in vitro/in vivo	melanoma	22752337
hsa-mir-412	MI0002464	DNMTs	in vitro/in vivo	melanoma	22752337
hsa-mir-410	MI0002465	DNMTs	in vitro	human epithelial ovarian cancer	18458333
hsa-mir-410	MI0002465	HDACs	in vitro	human epithelial ovarian cancer	18458333
hsa-mir-410	MI0002465	DNMTs	in vitro/in vivo	prostate cancer	22310291
hsa-mir-376b	MI0002466	DNMTs	in vitro	human epithelial ovarian cancer	18458333
hsa-mir-376b	MI0002466	HDACs	in vitro	human epithelial ovarian cancer	18458333
hsa-mir-483	MI0002467	DNMTs	in vitro/in vivo	non-small-cell lung cancer	21702040
hsa-mir-486	MI0002470	DNMTs	in vitro/in vivo	non-small cell lung cancer	22282464
hsa-mir-486	MI0002470	DNMT-1/MLL	in vitro/in vivo	acute lymphoblastic leukemia	21116279
hsa-mir-486	MI0002470	DNMTs	in vitro/in vivo	non-small-cell lung cancer	21702040
hsa-mir-486	MI0002470	DNMTs	in vitro/in vivo	colorectal cancer	21734013
hsa-mir-486	MI0002470	HDACs	in vitro	apoptosis resistant breast cancer cells	21971930
hsa-mir-486	MI0002470	DNMTs	in vitro/in vivo	colorectal cancer	21734013
hsa-mir-486	MI0002470	HDACs	in vitro	apoptosis resistant breast cancer cells	21971930
hsa-mir-486	MI0002470	DNMTs	in vitro/in vivo	non-small cell lung cancer	22282464
hsa-mir-486	MI0002470	DNMTs	in vitro/in vivo	non-small-cell lung cancer	21702040
hsa-mir-486	MI0002470	DNMT-1/MLL	in vitro/in vivo	acute lymphoblastic leukemia	21116279
hsa-mir-488	MI0003123	DNMTs	in vitro/in vivo	colorectal cancer	21734013
hsa-mir-489	MI0003124	HDACs	in vitro/in vivo	melanoma	21723283
hsa-mir-489	MI0003124	DNMTs	in vitro/in vivo	melanoma	21723283
hsa-mir-489	MI0003124	DNMTs	in vitro/in vivo	melanoma	21949788
hsa-mir-146b	MI0003129	HDACs	in vitro	cancer	16766263
hsa-mir-146b	MI0003129	DNMTs	in vitro/in vivo	colorectal cancer	21734013
hsa-mir-146b	MI0003129	HDACs	in vitro	human cardiac mesenchymal-like stromal cells	23284745
hsa-mir-146b	MI0003129	DNMTs	in vitro/in vivo	hepatocellular carcinoma	23229728
hsa-mir-493	MI0003132	DNMTs	in vitro	k-562 cell line	22089542
hsa-mir-493	MI0003132	DNMTs	in vitro	leukemia	21518471
hsa-mir-432	MI0003133	DNMTs	in vitro	human epithelial ovarian cancer	18458333
hsa-mir-432	MI0003133	HDACs	in vitro	human epithelial ovarian cancer	18458333
hsa-mir-432	MI0003133	DNMTs	in vitro/in vivo	gastric carcinogenesis	20080834
hsa-mir-432	MI0003133	DNMT-1/MLL	in vitro/in vivo	acute lymphoblastic leukemia	21116279
hsa-mir-432	MI0003133	DNMTs	in vitro/in vivo	prostate cancer	22310291
hsa-mir-432	MI0003133	DNMTs	in vitro/in vivo	colorectal cancer	21734013
hsa-mir-432	MI0003133	DNMTs	in vitro/in vivo	non-small cell lung cancer	22282464
hsa-mir-494	MI0003134	DNMTs	in vitro/in vivo	cancer metastasis	18768788
hsa-mir-494	MI0003134	DNMTs	in vitro	breast cancer	22076154
hsa-mir-494	MI0003134	DNMTs	in vitro/in vivo	non-small cell lung cancer	22282464
hsa-mir-495	MI0003135	DNMTs	in vitro	human epithelial ovarian cancer	18458333
hsa-mir-495	MI0003135	HDACs	in vitro	human epithelial ovarian cancer	18458333
hsa-mir-495	MI0003135	DNMTs	in vitro/in vivo	gastric carcinogenesis	20080834
hsa-mir-495	MI0003135	DNMTs	in vitro/in vivo	non-small cell lung cancer	22282464
hsa-mir-496	MI0003136	DNMTs	in vitro/in vivo	hepatocellular carcinogenesis	18593903
hsa-mir-496	MI0003136	HDACs	in vitro/in vivo	hepatocellular carcinogenesis	18593903
hsa-mir-496	MI0003136	HDACs	in vitro/in vivo	melanoma	21723283
hsa-mir-496	MI0003136	DNMTs	in vitro/in vivo	melanoma	21723283
hsa-mir-496	MI0003136	DNMTs	in vitro/in vivo	melanoma	21949788
hsa-mir-193b	MI0003137	DNMTs	in vitro	prostate cancer	20073067
hsa-mir-193b	MI0003137	HDACs	in vitro	prostate cancer	20073067
hsa-mir-193b	MI0003137	DNMTs	in vitro/in vivo	cancer metastasis	18768788
hsa-mir-193b	MI0003137	DNMTs	in vitro	prostate cancer	20073067
hsa-mir-193b	MI0003137	HDACs	in vitro	prostate cancer	20073067
hsa-mir-193b	MI0003137	DNMTs	in vitro/in vivo	prostate cancer	22310291
hsa-mir-193b	MI0003137	DNMTs	in vitro	breast cancer	22076154
hsa-mir-497	MI0003138	DNMTs	in vitro/in vivo	colorectal cancer	21734013
hsa-mir-497	MI0003138	DNMTs	in vitro/in vivo	hepatocellular carcinoma	23229728
hsa-mir-497	MI0003138	DNMTs	in vitro/in vivo	prostate cancer	22310291
hsa-mir-181d	MI0003139	HDACs	in vitro/in vivo	acute lymphoblastic leukaemia	19807731
hsa-mir-512-1	MI0003140	DNMTs	in vitro	prostate cancer	20073067
hsa-mir-512-1	MI0003140	HDACs	in vitro	prostate cancer	20073067
hsa-mir-512-2	MI0003141	DNMTs	in vitro	prostate cancer	20073067
hsa-mir-512-2	MI0003141	HDACs	in vitro	prostate cancer	20073067
hsa-mir-498	MI0003142	DNMTs	in vitro/in vivo	gastric cancer	20924086
hsa-mir-520e	MI0003143	DNMTs	in vitro	human epithelial ovarian cancer	18458333
hsa-mir-520e	MI0003143	HDACs	in vitro	human epithelial ovarian cancer	18458333
hsa-mir-520e	MI0003143	DNMTs	in vitro/in vivo	hepatocellular carcinoma	22105365
hsa-mir-520e	MI0003143	DNMTs	in vitro/in vivo	gastric cancer	20924086
hsa-mir-515-1	MI0003144	DNMTs	in vitro	prostate cancer	20073067
hsa-mir-515-1	MI0003144	HDACs	in vitro	prostate cancer	20073067
hsa-mir-519e	MI0003145	DNMTs	in vitro	human epithelial ovarian cancer	18458333
hsa-mir-519e	MI0003145	HDACs	in vitro	human epithelial ovarian cancer	18458333
hsa-mir-519e	MI0003145	DNMTs	in vitro/in vivo	gastric cancer	20924086
hsa-mir-520f	MI0003146	DNMTs	in vitro	prostate cancer	20073067
hsa-mir-520f	MI0003146	HDACs	in vitro	prostate cancer	20073067
hsa-mir-520f	MI0003146	DNMTs	in vitro/in vivo	gastric cancer	20924086
hsa-mir-515-2	MI0003147	DNMTs	in vitro	prostate cancer	20073067
hsa-mir-515-2	MI0003147	HDACs	in vitro	prostate cancer	20073067
hsa-mir-519c	MI0003148	DNMTs	in vitro/in vivo	gastric cancer	20924086
hsa-mir-520a	MI0003149	DNMTs	in vitro/in vivo	gastric cancer	20924086
hsa-mir-526b	MI0003150	DNMTs	in vitro	gastric cancer	19503096
hsa-mir-526b	MI0003150	HDACs	in vitro	gastric cancer	19503096
hsa-mir-526b	MI0003150	DNMTs	in vitro/in vivo	gastric cancer	20924086
hsa-mir-519b	MI0003151	DNMTs	in vitro/in vivo	melanoma	21723283
hsa-mir-519b	MI0003151	HDACs	in vitro/in vivo	melanoma	21723283
hsa-mir-519b	MI0003151	DNMTs	in vitro/in vivo	gastric cancer	20924086
hsa-mir-519b	MI0003151	DNMTs	in vitro/in vivo	melanoma	21949788
hsa-mir-525	MI0003152	DNMTs	in vitro/in vivo	gastric cancer	20924086
hsa-mir-523	MI0003153	DNMTs	in vitro/in vivo	gastric cancer	20924086
hsa-mir-518f	MI0003154	DNMTs	in vitro/in vivo	gastric cancer	20924086
hsa-mir-520b	MI0003155	DNMTs	in vitro/in vivo	gastric cancer	20924086
hsa-mir-518b	MI0003156	DNMTs	in vitro	gastric cancer	19503096
hsa-mir-518b	MI0003156	HDACs	in vitro	gastric cancer	19503096
hsa-mir-518b	MI0003156	DNMTs	in vitro	human cancer	19923923
hsa-mir-518b	MI0003156	DNMTs	in vitro	human cancer	19923923
hsa-mir-518b	MI0003156	DNMTs	in vitro	prostate cancer	20073067
hsa-mir-518b	MI0003156	HDACs	in vitro	prostate cancer	20073067
hsa-mir-518b	MI0003156	DNMTs	in vitro/in vivo	gastric cancer	20924086
hsa-mir-526a-1	MI0003157	DNMTs	in vitro	prostate cancer	20073067
hsa-mir-526a-1	MI0003157	HDACs	in vitro	prostate cancer	20073067
hsa-mir-520c	MI0003158	DNMTs	in vitro/in vivo	gastric cancer	20924086
hsa-mir-518c	MI0003159	DNMTs	in vitro/in vivo	gastric cancer	20924086
hsa-mir-518c	MI0003159	DNMTs	in vitro	hepatocellular carcinoma cells	23142219
hsa-mir-518c	MI0003159	HDACs	in vitro	hepatocellular carcinoma cells	23142219
hsa-mir-524	MI0003160	DNMTs	in vitro/in vivo	gastric cancer	20924086
hsa-mir-517a	MI0003161	DNMTs	in vitro	human cancer	19923923
hsa-mir-517a	MI0003161	DNMTs	in vitro	human cancer	19923923
hsa-mir-517a	MI0003161	DNMTs	in vitro/in vivo	colon cancer	21785829
hsa-mir-517a	MI0003161	DNMTs	in vitro	prostate cancer	20073067
hsa-mir-517a	MI0003161	HDACs	in vitro	prostate cancer	20073067
hsa-mir-517a	MI0003161	DNMTs	in vitro/in vivo	gastric cancer	20924086
hsa-mir-517a	MI0003161	HDACs	in vitro	hepatocellular carcinoma cells	23142219
hsa-mir-517a	MI0003161	DNMTs	in vitro	bladder cancer	21479368
hsa-mir-517a	MI0003161	DNMTs	in vitro	hepatocellular carcinoma cells	23142219
hsa-mir-519d	MI0003162	DNMTs	in vitro	human epithelial ovarian cancer	18458333
hsa-mir-519d	MI0003162	HDACs	in vitro	human epithelial ovarian cancer	18458333
hsa-mir-519d	MI0003162	DNMTs	in vitro	human cancer	19923923
hsa-mir-519d	MI0003162	DNMTs	in vitro	human cancer	19923923
hsa-mir-519d	MI0003162	DNMTs	in vitro/in vivo	colon cancer	21785829
hsa-mir-519d	MI0003162	DNMTs	in vitro/in vivo	gastric cancer	20924086
hsa-mir-519d	MI0003162	p53	in vivo/in vitro	hepatocellular carcinoma	22262409
hsa-mir-519d	MI0003162	HDACs	in vitro	hepatocellular carcinoma cells	23142219
hsa-mir-519d	MI0003162	DNMTs	in vitro	hepatocellular carcinoma cells	23142219
hsa-mir-520d	MI0003164	DNMTs	in vitro/in vivo	gastric cancer	20924086
hsa-mir-517b	MI0003165	DNMTs	in vitro	gastric cancer	19503096
hsa-mir-517b	MI0003165	HDACs	in vitro	gastric cancer	19503096
hsa-mir-517b	MI0003165	DNMTs	in vitro/in vivo	colon cancer	21785829
hsa-mir-517b	MI0003165	DNMTs	in vitro	prostate cancer	20073067
hsa-mir-517b	MI0003165	HDACs	in vitro	prostate cancer	20073067
hsa-mir-517b	MI0003165	DNMTs	in vitro/in vivo	gastric cancer	20924086
hsa-mir-520g	MI0003166	DNMTs	in vitro/in vivo	gastric cancer	20924086
hsa-mir-520g	MI0003166	DNMTs	in vitro/in vivo	colon cancer	21785829
hsa-mir-526a-2	MI0003168	HDACs	in vitro	prostate cancer	20073067
hsa-mir-526a-2	MI0003168	DNMTs	in vitro	prostate cancer	20073067
hsa-mir-518e	MI0003169	DNMTs	in vitro/in vivo	gastric cancer	20924086
hsa-mir-518d	MI0003171	DNMTs	in vitro/in vivo	gastric cancer	20924086
hsa-mir-517c	MI0003174	DNMTs	in vitro	cancer	17308079
hsa-mir-517c	MI0003174	DNMTs	in vitro	prostate cancer	20073067
hsa-mir-517c	MI0003174	HDACs	in vitro	prostate cancer	20073067
hsa-mir-517c	MI0003174	DNMTs	in vitro/in vivo	gastric cancer	20924086
hsa-mir-517c	MI0003174	DNMTs	in vitro	hepatocellular carcinoma cells	23142219
hsa-mir-517c	MI0003174	HDACs	in vitro	hepatocellular carcinoma cells	23142219
hsa-mir-520h	MI0003175	DNMTs	in vitro/in vivo	gastric cancer	20924086
hsa-mir-522	MI0003177	DNMTs	in vitro/in vivo	gastric cancer	20924086
hsa-mir-527	MI0003179	DNMTs	in vitro/in vivo	gastric cancer	20924086
mir-516a-1	MI0003180	DNMTs	in vitro	human epithelial ovarian cancer	18458333
mir-516a-1	MI0003180	HDACs	in vitro	human epithelial ovarian cancer	18458333
hsa-mir-516a-1	MI0003180	DNMTs	in vitro/in vivo	cancer metastasis	18768788
hsa-mir-500a	MI0003184	HDACs	in vitro/in vivo	acute lymphoblastic leukaemia	19807731
hsa-mir-500	MI0003184	DNMTs	in vitro/in vivo	colorectal cancer	22821729
hsa-mir-500	MI0003184	HDACs	in vitro/in vivo	acute lymphoblastic leukaemia	19807731
hsa-mir-500a	MI0003184	DNMTs	in vitro/in vivo	colorectal cancer	22821729
hsa-mir-503	MI0003188	DNMT-1/MLL	in vitro/in vivo	acute lymphoblastic leukemia	21116279
hsa-mir-503	MI0003188	DNMTs	in vivo/in vitro	lupus	23434382
hsa-mir-503	MI0003188	DNMTs	in vitro/in vivo	prostate cancer	22310291
hsa-mir-503	MI0003188	DNMTs	in vitro/in vivo	melanoma	22752337
hsa-mir-503	MI0003188	HDACs	in vitro/in vivo	melanoma	22752337
hsa-mir-513a-1	MI0003191	DNMTs	in vitro	prostate cancer	20073067
hsa-mir-513a-1	MI0003191	HDACs	in vitro	prostate cancer	20073067
hsa-mir-513a-2	MI0003192	DNMTs	in vitro	prostate cancer	20073067
hsa-mir-513a-2	MI0003192	HDACs	in vitro	prostate cancer	20073067
hsa-mir-507	MI0003194	DNMTs	in vitro	human epithelial ovarian cancer	18458333
hsa-mir-507	MI0003194	HDACs	in vitro	human epithelial ovarian cancer	18458333
hsa-mir-455	MI0003513	DNMTs	in vitro/in vivo	non-small cell lung cancer	22282464
hsa-mir-455	MI0003513	DNMTs	in vitro/in vivo	neuroblastoma	22797059
hsa-mir-539	MI0003514	DNMTs	in vitro/in vivo	prostate cancer	22310291
hsa-mir-544a	MI0003515	HDACs	in vitro	apoptosis resistant breast cancer cells	21971930
hsa-mir-544	MI0003515	HDACs	in vitro	apoptosis resistant breast cancer cells	21971930
hsa-mir-376a-2	MI0003529	DNMTs	in vitro	prostate cancer	20073067
hsa-mir-376a-2	MI0003529	HDACs	in vitro	prostate cancer	20073067
hsa-mir-487b	MI0003530	DNMTs	in vitro	prostate cancer	20073067
hsa-mir-487b	MI0003530	HDACs	in vitro	prostate cancer	20073067
hsa-mir-487b	MI0003530	DNMTs	in vitro/in vivo	prostate cancer	22310291
hsa-mir-487b	MI0003530	DNMTs	in vitro/in vivo	non-small cell lung cancer	22282464
hsa-mir-487b	MI0003530	SUZ12/BMI1	in vitro	cigarette smoke condensate	23426183
hsa-mir-552	MI0003557	HDACs	in vitro/in vivo	acute lymphoblastic leukaemia	19807731
hsa-mir-92b	MI0003560	DNMTs	in vitro	leukemia	21518471
hsa-mir-92b	MI0003560	DNMTs	in vitro	k-562 cell line	22089542
hsa-mir-92b	MI0003560	DNMTs	in vitro/in vivo	colorectal cancer	22821729
hsa-mir-92b	MI0003560	DNMTs	in vitro/in vivo	non-small cell lung cancer	22282464
hsa-mir-92b	MI0003560	PRMT5	in vitro	leukemia and lymphoma cells	18694959
hsa-mir-559	MI0003565	HDACs	in vitro	apoptosis resistant breast cancer cells	21971930
hsa-mir-564	MI0003570	DNMTs	in vitro/in vivo	prostate cancer	22310291
hsa-mir-568	MI0003574	HDACs	in vitro	apoptosis resistant breast cancer cells	21971930
hsa-mir-551b	MI0003575	DNMTs	in vitro/in vivo	chronic lymphocytic leukemia	22710432
hsa-mir-551b	MI0003575	DNMTs	in vitro/in vivo	chronic lymphocytic leukemia	22710432
hsa-mir-570	MI0003577	DNMTs	in vitro	human cancer	19923923
hsa-mir-570	MI0003577	DNMTs	in vitro	human cancer	19923923
hsa-mir-570	MI0003577	DNMTs	in vitro/in vivo	gastric cancer	21960261
hsa-mir-570	MI0003577	HDACs	in vitro/in vivo	gastric cancer	21960261
hsa-mir-572	MI0003579	DNMTs	in vitro	prostate cancer	20073067
hsa-mir-572	MI0003579	HDACs	in vitro	prostate cancer	20073067
hsa-mir-574	MI0003581	DNMTs	in vitro/in vivo	chronic lymphocytic leukemia	22710432
hsa-mir-585	MI0003592	DNMTs	in vitro/in vivo	oral squamous cell carcinoma	21795477
hsa-mir-548b	MI0003596	DNMTs	in vitro/in vivo	colorectal cancer	21734013
hsa-mir-589	MI0003599	HDACs	in vitro/in vivo	acute lymphoblastic leukaemia	19807731
hsa-mir-589	MI0003599	DNMTs	in vitro/in vivo	prostate cancer	22310291
hsa-mir-596	MI0003608	DNMTs	in vitro/in vivo	colorectal cancer	21734013
hsa-mir-596	MI0003608	DNMTs	in vitro/in vivo	chronic lymphocytic leukemia	22710432
hsa-mir-596	MI0003608	DNMT-1	in vitro/in vivo	hepatocellular carcinoma	23364900
hsa-mir-598	MI0003610	DNMTs	in vitro/in vivo	colorectal cancer	21734013
hsa-mir-601	MI0003614	DNMTs	in vitro	prostate cancer	20073067
hsa-mir-601	MI0003614	HDACs	in vitro	prostate cancer	20073067
hsa-mir-602	MI0003615	DNMTs	in vitro/in vivo	gastric cancer	20924086
hsa-mir-602	MI0003615	DNMTs	in vitro	colorectal cancer	21698188
hsa-mir-616	MI0003629	DNMTs	in vitro/in vivo	prostate cancer	22310291
hsa-mir-620	MI0003634	HDACs	in vitro	apoptosis resistant breast cancer cells	21971930
hsa-mir-625	MI0003639	DNMTs	in vitro/in vivo	colorectal cancer	22821729
hsa-mir-627	MI0003641	DNMTs	in vitro/in vivo	prostate cancer	22310291
hsa-mir-627	MI0003641	HDACs	in vitro	apoptosis resistant breast cancer cells	21971930
hsa-mir-629	MI0003643	DNMTs	in vitro	prostate cancer	20073067
hsa-mir-629	MI0003643	HDACs	in vitro	prostate cancer	20073067
hsa-mir-630	MI0003644	DNMTs	in vitro	prostate cancer	20073067
hsa-mir-630	MI0003644	HDACs	in vitro	prostate cancer	20073067
hsa-mir-33b	MI0003646	DNMTs	in vitro/in vivo	non-small cell lung cancer	22282464
hsa-mir-636	MI0003651	DNMTs	in vitro/in vivo	prostate cancer	22310291
hsa-mir-638	MI0003653	HDACs	in vitro	prostate cancer	20073067
hsa-mir-638	MI0003653	DNMTs	in vitro	prostate cancer	20073067
hsa-mir-638	MI0003653	DNMTs	in vitro	leukemia	21518471
hsa-mir-638	MI0003653	HDACs	in vitro	apoptosis resistant breast cancer cells	21971930
hsa-mir-638	MI0003653	DNMTs	in vitro	k-562 cell line	22089542
hsa-mir-641	MI0003656	DNMTs	in vitro/in vivo	neuroblastoma	22797059
hsa-mir-641	MI0003656	HDACs	in vitro	apoptosis resistant breast cancer cells	21971930
hsa-mir-641	MI0003656	DNMTs	in vitro/in vivo	prostate cancer	22310291
hsa-mir-642a	MI0003657	DNMTs	in vitro/in vivo	prostate cancer	22310291
hsa-mir-642	MI0003657	DNMTs	in vitro/in vivo	colorectal cancer	22821729
hsa-mir-642a	MI0003657	DNMTs	in vitro/in vivo	colorectal cancer	22821729
hsa-mir-642	MI0003657	DNMTs	in vitro/in vivo	prostate cancer	22310291
hsa-mir-663a	MI0003672	DNMTs	in vivo	breast cancer	18314617
hsa-mir-663a	MI0003672	DNMTs	in vitro	leukemia	21518471
hsa-mir-663a	MI0003672	DNMTs	in vitro	prostate cancer	20073067
hsa-mir-663a	MI0003672	HDACs	in vitro	prostate cancer	20073067
hsa-mir-663a	MI0003672	DNMTs	in vitro	k-562 cell line	22089542
hsa-mir-663	MI0003672	DNMTs	in vitro	chemotherapy resistance of breast cancer	23436656
hsa-mir-663a	MI0003672	DNMTs	in vitro	chemotherapy resistance of breast cancer	23436656
hsa-mir-663	MI0003672	DNMTs	in vitro	prostate cancer	20073067
hsa-mir-663	MI0003672	DNMTs	in vitro	k-562 cell line	22089542
hsa-mir-663	MI0003672	DNMTs	in vitro	leukemia	21518471
hsa-mir-663	MI0003672	HDACs	in vitro	prostate cancer	20073067
hsa-mir-663	MI0003672	DNMTs	in vivo	breast cancer	18314617
hsa-mir-449b	MI0003673	DNMTs	in vitro/in vivo	prostate cancer	22310291
hsa-mir-411	MI0003675	DNMTs	in vitro/in vivo	prostate cancer	22310291
hsa-mir-654	MI0003676	DNMTs	in vitro/in vivo	melanoma	21723283
hsa-mir-654	MI0003676	HDACs	in vitro/in vivo	melanoma	21723283
hsa-mir-654	MI0003676	DNMTs	in vitro/in vivo	melanoma	21949788
hsa-mir-655	MI0003677	DNMTs	in vitro/in vivo	prostate cancer	22310291
hsa-mir-421	MI0003685	DNMTs	in vivo/in vitro	lupus	23434382
hsa-mir-767	MI0003763	DNMTs	in vitro/in vivo	gastric cancer	21960261
hsa-mir-767	MI0003763	HDACs	in vitro/in vivo	gastric cancer	21960261
hsa-mir-1323	MI0003786	DNMTs	in vitro/in vivo	non-small cell lung cancer	22282464
hsa-mir-454	MI0003820	DNMTs	in vitro/in vivo	non-small cell lung cancer	22282464
hsa-mir-765	MI0005116	DNMTs	in vitro	prostate cancer	20073067
hsa-mir-765	MI0005116	HDACs	in vitro	prostate cancer	20073067
hsa-mir-768	MI0005117	DNMTs	in vitro	breast cancer	22076154
hsa-mir-675	MI0005416	DNMTs	in vitro	bladder cancer	23200812
hsa-mir-886-5p	MI0005527	DNMTs	in vitro/in vivo	melanoma	22752337
hsa-mir-886-5p	MI0005527	HDACs	in vitro/in vivo	melanoma	22752337
hsa-mir-886-3p	MI0005527	HDACs	in vitro/in vivo	melanoma	22752337
hsa-mir-886-3p	MI0005527	DNMTs	in vitro/in vivo	melanoma	22752337
hsa-mir-888	MI0005537	HDACs	in vitro	apoptosis resistant breast cancer cells	21971930
hsa-mir-876	MI0005542	DNMTs	in vitro/in vivo	colorectal cancer	21734013
hsa-mir-708	MI0005543	DNMTs	in vitro/in vivo	chronic lymphocytic leukemia	22710432
hsa-mir-708	MI0005543	DNMTs	in vitro/in vivo	colorectal cancer	21734013
hsa-mir-708	MI0005543	HDACs	in vitro	human cardiac mesenchymal-like stromal cells	23284745
hsa-mir-744	MI0005559	DNMTs	in vitro	human cancer	19923923
hsa-mir-744	MI0005559	DNMTs	in vitro	human cancer	19923923
hsa-mir-885	MI0005560	DNMTs	in vitro/in vivo	colorectal cancer	21734013
hsa-mir-877	MI0005561	DNMTs	in vitro/in vivo	colorectal cancer	22821729
hsa-mir-887	MI0005562	HDACs	in vitro/in vivo	acute lymphoblastic leukaemia	19807731
hsa-mir-873	MI0005564	DNMTs	in vitro/in vivo	colorectal cancer	21734013
hsa-mir-760	MI0005567	DNMTs	in vitro	human cancer	19923923
hsa-mir-760	MI0005567	DNMTs	in vitro	human cancer	19923923
hsa-mir-923	MI0005715	HDACs	in vitro/in vivo	acute lymphoblastic leukaemia	19807731
hsa-mir-935	MI0005757	DNMTs	in vitro/in vivo	prostate cancer	22310291
hsa-mir-937	MI0005759	HDACs	in vitro/in vivo	acute lymphoblastic leukaemia	19807731
hsa-mir-937	MI0005759	DNMTs	in vitro/in vivo	prostate cancer	22310291
hsa-mir-941-1	MI0005763	DNMTs	in vitro	colorectal cancer	21698188
hsa-mir-941-3	MI0005765	DNMTs	in vitro	colorectal cancer	21698188
hsa-mir-942	MI0005767	HDACs	in vitro	human cardiac mesenchymal-like stromal cells	23284745
hsa-mir-943	MI0005768	DNMTs	in vitro	k-562 cell line	22089542
hsa-mir-943	MI0005768	DNMTs	in vitro	leukemia	21518471
hsa-mir-944	MI0005769	DNMTs	in vitro/in vivo	colorectal cancer	21734013
hsa-mir-1180	MI0006273	DNMTs	in vitro/in vivo	non-small cell lung cancer	22282464
hsa-mir-1225	MI0006311	DNMTs	in vitro	k-562 cell line	22089542
hsa-mir-1225	MI0006311	DNMTs	in vitro	leukemia	21518471
hsa-mir-1228	MI0006318	DNMTs	in vitro	k-562 cell line	22089542
hsa-mir-1228	MI0006318	DNMTs	in vitro	leukemia	21518471
hsa-mir-1237	MI0006327	DNMTs	in vitro	colorectal cancer	21698188
hsa-mir-1201	MI0006333	DNMTs	in vitro/in vivo	colorectal cancer	22821729
hsa-mir-1202	MI0006334	DNMTs	in vitro	leukemia	21518471
hsa-mir-1202	MI0006334	DNMTs	in vitro	k-562 cell line	22089542
hsa-mir-1203	MI0006335	DNMTs	in vitro/in vivo	non-small cell lung cancer	22282464
hsa-mir-663b	MI0006336	DNMTs	in vitro	colorectal cancer	21698188
hsa-mir-663b	MI0006336	HDACs	in vitro	human cardiac mesenchymal-like stromal cells	23284745
hsa-mir-1204	MI0006337	DNMTs	in vitro/in vivo	chronic lymphocytic leukemia	22710432
hsa-mir-1205	MI0006338	DNMTs	in vitro/in vivo	colorectal cancer	22821729
hsa-mir-1300	MI0006360	HDACs	in vitro	human cardiac mesenchymal-like stromal cells	23284745
hsa-mir-1247	MI0006382	DNMTs	in vitro	colorectal cancer	21698188
hsa-mir-1247	MI0006382	DNMTs	in vitro/in vivo	colorectal cancer	22821729
hsa-mir-1247	MI0006382	DNMT-1	in vitro/in vivo	hepatocellular carcinoma	23364900
hsa-mir-1249	MI0006384	DNMTs	in vitro/in vivo	colorectal cancer	22821729
hsa-mir-1255a	MI0006389	DNMTs	in vitro	k-562 cell line	22089542
hsa-mir-1255a	MI0006389	DNMTs	in vitro	leukemia	21518471
hsa-mir-1256	MI0006390	DNMTs	in vitro/in vivo	prostate cancer	22805767
hsa-mir-1260a	MI0006394	DNMTs	in vitro/in vivo	colorectal cancer	22821729
hsa-mir-1260	MI0006394	DNMTs	in vitro/in vivo	colorectal cancer	22821729
hsa-mir-1274a	MI0006410	DNMTs	in vitro/in vivo	colorectal cancer	22821729
hsa-mir-1274b	MI0006427	DNMTs	in vitro/in vivo	colorectal cancer	22821729
hsa-mir-1280	MI0006437	DNMTs	in vitro/in vivo	colorectal cancer	22821729
hsa-mir-664	MI0006442	DNMTs	in vitro/in vivo	chronic lymphocytic leukemia	22710432
hsa-mir-664a	MI0006442	HDACs	in vitro	human cardiac mesenchymal-like stromal cells	23284745
hsa-mir-664a	MI0006442	DNMTs	in vitro/in vivo	chronic lymphocytic leukemia	22710432
hsa-mir-664	MI0006442	HDACs	in vitro	human cardiac mesenchymal-like stromal cells	23284745
hsa-mir-1307	MI0006444	DNMTs	in vitro/in vivo	colorectal cancer	22821729
hsa-mir-720	MI0006654	DNMTs	in vitro/in vivo	non-small cell lung cancer	22282464
hsa-mir-720	MI0006654	DNMTs	in vitro/in vivo	colorectal cancer	22821729
hsa-mir-1826	MI0008194	DNMTs	in vitro	colorectal cancer	21698188
hsa-mir-16	MIMAT0000069	HDACs	in vitro	chronic lymphocytic leukemia	22096249
hsa-mir-16-5p	MIMAT0000069	HDACs	in vitro	chronic lymphocytic leukemia	22096249
hsa-mir-17*	MIMAT0000071	DNMTs	in vitro	human cancer	19923923
hsa-mir-17-3p	MIMAT0000071	DNMTs	in vitro	human cancer	19923923
hsa-hsa-mir-17-3p	MIMAT0000071	DNMTs	in vitro	human cancer	19923923
hsa-mir-17*	MIMAT0000071	DNMTs	in vitro	human cancer	19923923
hsa-mir-17*	MIMAT0000071	DNMTs	in vitro/in vivo	prostate cancer	22310291
hsa-mir-17-3p	MIMAT0000071	DNMTs	in vitro/in vivo	prostate cancer	22310291
hsa-mir-19b	MIMAT0000074	DNMTs	in vitro/in vivo	prostate cancer	22310291
hsa-mir-19b-3p	MIMAT0000074	DNMTs	in vitro	clear cell renal cell carcinoma	23139634
hsa-mir-19b	MIMAT0000074	DNMT-1	in vitro/in vivo	lung fibrosis	23306545
hsa-mir-19b-3p	MIMAT0000074	DNMT-1	in vitro/in vivo	lung fibrosis	23306545
hsa-mir-19b	MIMAT0000074	HDACs	in vitro	colorectal cancer	22308110
hsa-mir-19b-3p	MIMAT0000074	HDACs	in vitro	clear cell renal cell carcinoma	23139634
hsa-mir-19b-3p	MIMAT0000074	HDACs	in vitro	colorectal cancer	22308110
hsa-mir-19b	MIMAT0000074	HDACs	in vitro	clear cell renal cell carcinoma	23139634
hsa-mir-19b	MIMAT0000074	DNMTs	in vitro	clear cell renal cell carcinoma	23139634
hsa-mir-19b-3p	MIMAT0000074	DNMTs	in vitro/in vivo	prostate cancer	22310291
hsa-mir-26a	MIMAT0000082	HDAC1/HDAC2	in vitro	human cord blood-derived multipotent stem cell	20652617
hsa-mir-26a-5p	MIMAT0000082	HDAC1/HDAC2	in vitro	human cord blood-derived multipotent stem cell	20652617
hsa-mir-28-5p	MIMAT0000085	HDACs	in vitro/in vivo	acute lymphoblastic leukaemia	19807731
hsa-mir-29a	MIMAT0000086	DNMT-3a/DNMT-3b	in vivo	cutaneous melanoma	21081840
hsa-mir-29a-3p	MIMAT0000086	DNMT-3a/DNMT-3b	in vivo	cutaneous melanoma	21081840
hsa-mir-29a	MIMAT0000086	DNMT-3a/DNMT-3b	in vitro	viral infection	22072783
hsa-mir-29a-3p	MIMAT0000086	DNMT-3a/DNMT-3b	in vitro	viral infection	22072783
hsa-mir-30a-5p	MIMAT0000087	HDACs	in vitro	human cardiac mesenchymal-like stromal cells	23284745
hsa-mir-30a	MIMAT0000087	HDACs	in vitro	human cardiac mesenchymal-like stromal cells	23284745
hsa-mir-30a-3p	MIMAT0000088	HDACs	in vitro	human cardiac mesenchymal-like stromal cells	23284745
hsa-mir-30a*	MIMAT0000088	DNMTs	in vitro	human cancer	19923923
hsa-hsa-mir-30a-3p	MIMAT0000088	DNMTs	in vitro	human cancer	19923923
hsa-mir-30a*	MIMAT0000088	DNMTs	in vitro	human cancer	19923923
hsa-mir-30a*	MIMAT0000088	HDACs	in vitro	human cardiac mesenchymal-like stromal cells	23284745
hsa-mir-30a-3p	MIMAT0000088	DNMTs	in vitro	human cancer	19923923
hsa-mir-92a	MIMAT0000092	HDACs	in vitro	human cardiac mesenchymal-like stromal cells	23284745
hsa-mir-92a-3p	MIMAT0000092	HDACs	in vitro	colorectal cancer	22308110
hsa-mir-92a-3p	MIMAT0000092	DNMTs	in vitro/in vivo	cancer metastasis	18768788
hsa-mir-92a-3p	MIMAT0000092	HDACs	in vitro	human cardiac mesenchymal-like stromal cells	23284745
hsa-mir-92a	MIMAT0000092	HDACs	in vitro	colorectal cancer	22308110
hsa-mir-92a	MIMAT0000092	DNMT-1	in vitro/in vivo	lung fibrosis	23306545
hsa-mir-92a	MIMAT0000092	DNMTs	in vitro/in vivo	cancer metastasis	18768788
hsa-mir-92a-3p	MIMAT0000092	DNMT-1	in vitro/in vivo	lung fibrosis	23306545
hsa-mir-101	MIMAT0000099	HDACs	in vitro/in vivo	hepatocellular carcinogenesis	18593903
hsa-mir-101-3p	MIMAT0000099	DNMT-3a	in vitro/in vivo	HBV-related hepatocellular carcinoma	23124077
hsa-mir-101	MIMAT0000099	EZH2	in vitro/in vivo	glioblastoma	21321380
hsa-mir-101	MIMAT0000099	EZH2	in vitro/vivo	bladder transitional cell carcinoma	19625769
hsa-mir-101-3p	MIMAT0000099	DNMTs	in vitro/in vivo	hepatocellular carcinogenesis	18593903
hsa-mir-101-3p	MIMAT0000099	EZH2	in vitro/vivo	bladder transitional cell carcinoma	19258506
hsa-mir-101	MIMAT0000099	DNMTs	in vitro/in vivo	hepatocellular carcinogenesis	18593903
hsa-mir-101-3p	MIMAT0000099	EZH2	in vitro/in vivo	glioblastoma	21321380
hsa-mir-101-3p	MIMAT0000099	HDACs	in vitro/in vivo	hepatocellular carcinogenesis	18593903
hsa-mir-101-3p	MIMAT0000099	EZH2	in vitro/in vivo	T-cell leukemia	21228036
hsa-mir-101	MIMAT0000099	EZH2	in vitro/in vivo	T-cell leukemia	21228036
hsa-mir-101-3p	MIMAT0000099	HDACs	in vitro	clear cell renal cell carcinoma	23139634
hsa-mir-101	MIMAT0000099	EZH2	in vitro	endothelial cells	21297974
hsa-mir-101	MIMAT0000099	EZH2	in vitro/vivo	bladder transitional cell carcinoma	19258506
hsa-mir-101-3p	MIMAT0000099	EZH2	in vitro	endothelial cells	21297974
hsa-mir-101-3p	MIMAT0000099	EZH2	in vitro	breast cancer/prostate cancer	22505648
hsa-mir-101-3p	MIMAT0000099	EZH2	in vitro	endothelial cells	21297974
hsa-mir-101	MIMAT0000099	EZH2	in vivo	liver cancer metastasis	22370893
hsa-mir-101	MIMAT0000099	DNMT-3a	in vitro/in vivo	HBV-related hepatocellular carcinoma	23124077
hsa-mir-101-3p	MIMAT0000099	EZH2	in vivo	liver cancer metastasis	22370893
hsa-mir-101	MIMAT0000099	DNMTs	in vitro	clear cell renal cell carcinoma	23139634
hsa-mir-101	MIMAT0000099	EZH2	in vitro	prostate cancer	20478051
hsa-mir-101	MIMAT0000099	EZH2	in vitro	cancer	19008416
hsa-mir-101-3p	MIMAT0000099	DNMTs	in vitro	clear cell renal cell carcinoma	23139634
hsa-mir-101-3p	MIMAT0000099	EZH2	in vitro	cancer	19008416
hsa-mir-101	MIMAT0000099	HDACs	in vitro	clear cell renal cell carcinoma	23139634
hsa-mir-101-3p	MIMAT0000099	EZH2	in vitro	prostate cancer	20478051
hsa-mir-101	MIMAT0000099	DNMT-1/MLL	in vitro/in vivo	acute lymphoblastic leukemia	21116279
hsa-mir-101	MIMAT0000099	EZH2	in vitro	endothelial cells	21297974
hsa-mir-101	MIMAT0000099	EZH2	in vitro	breast cancer/prostate cancer	22505648
hsa-mir-101-3p	MIMAT0000099	DNMT-1/MLL	in vitro/in vivo	acute lymphoblastic leukemia	21116279
hsa-mir-101-3p	MIMAT0000099	EZH2	in vitro/vivo	bladder transitional cell carcinoma	19625769
hsa-mir-29b	MIMAT0000100	DNMT-3a/DNMT-3b/DNMT-1	in vitro	acute myeloid leukemia	19211935
hsa-mir-29b-3p	MIMAT0000100	DNMT-3a/DNMT-3b	in vitro	induced pluripotent stem cells	23266889
hsa-mir-29b	MIMAT0000100	DNMT-3a/DNMT-3b	in vitro	induced pluripotent stem cells	23266889
hsa-mir-29b	MIMAT0000100	HDACs	in vitro	chronic lymphocytic leukemia	22096249
hsa-mir-29b	MIMAT0000100	HDAC1/AP-1	in vitro	cardiovascular diseases	22226905
hsa-mir-29b-3p	MIMAT0000100	DNMTs	in vitro	clear cell renal cell carcinoma	23139634
hsa-mir-29b-3p	MIMAT0000100	DNMT-3b	in vitro	non-small cell lung cancer	22399498
hsa-mir-29b-3p	MIMAT0000100	DNMT-1/DNMT-3a/DNMT-3b	in vitro	non-small cell lung cancer	22290228
hsa-mir-29b	MIMAT0000100	HDACs	in vitro	clear cell renal cell carcinoma	23139634
hsa-mir-29b-3p	MIMAT0000100	DNMT-3a	in vitro	acquired resistance of breast cancer	20099276
hsa-mir-29b	MIMAT0000100	DNMT-3a/DNMT-3b	in vitro	multiple myeloma	23100393
hsa-mir-29b-3p	MIMAT0000100	DNMTs	in vitro	pancreatic cancer	19407485
hsa-mir-29b	MIMAT0000100	DNMT-1/DNMT-3a/DNMT-3b	in vitro	non-small cell lung cancer	22290228
hsa-mir-29b-3p	MIMAT0000100	DNMT-1	in vivo	systemic lupus erythematosus	23142053
hsa-mir-29b	MIMAT0000100	DNMTs	in vitro	clear cell renal cell carcinoma	23139634
hsa-mir-29b-3p	MIMAT0000100	DNMT-3a/DNMT-3b	in vitro	multiple myeloma	23100393
hsa-mir-29b-3p	MIMAT0000100	HDACs	in vitro	chronic lymphocytic leukemia	22096249
hsa-mir-29b-3p	MIMAT0000100	DNMT-3a/DNMT-3b/DNMT-1	in vitro	acute myeloid leukemia	19211935
hsa-mir-29b	MIMAT0000100	DNMT-3b	in vitro	cardiovascular diseases	21266537
hsa-mir-29b	MIMAT0000100	DNMTs	in vitro	pancreatic cancer	19407485
hsa-mir-29b-3p	MIMAT0000100	HDACs	in vitro	clear cell renal cell carcinoma	23139634
hsa-mir-29b	MIMAT0000100	HDACs	in vitro	pancreatic cancer	19407485
hsa-mir-29b	MIMAT0000100	HDACs	in vitro/in vivo	acute lymphoblastic leukaemia	19807731
hsa-mir-29b-3p	MIMAT0000100	DNMT-3a/DNMT-3b	in vitro/in vivo	non-small-cell lung cancer	17890317
hsa-mir-29b-3p	MIMAT0000100	HDACs	in vitro	pancreatic cancer	19407485
hsa-mir-29b	MIMAT0000100	DNMT-3a/DNMT-3b	in vitro/in vivo	non-small-cell lung cancer	17890317
hsa-mir-29b	MIMAT0000100	DNMT-3b	in vitro	non-small cell lung cancer	22399498
hsa-mir-29b-3p	MIMAT0000100	DNMT-3b	in vitro	cardiovascular diseases	21266537
hsa-mir-29b	MIMAT0000100	DNMT-3a	in vitro	acquired resistance of breast cancer	20099276
hsa-mir-29b	MIMAT0000100	DNMT-1	in vivo	systemic lupus erythematosus	23142053
hsa-mir-29b-3p	MIMAT0000100	HDACs	in vitro/in vivo	acute lymphoblastic leukaemia	19807731
hsa-mir-29b-3p	MIMAT0000100	HDAC1/AP-1	in vitro	cardiovascular diseases	22226905
hsa-mir-103a	MIMAT0000101	DNMTs	in vitro	pancreatic cancer	19407485
hsa-mir-103a-3p	MIMAT0000101	DNMTs	in vitro	pancreatic cancer	19407485
hsa-mir-103a	MIMAT0000101	HDACs	in vitro	pancreatic cancer	19407485
hsa-mir-103a-3p	MIMAT0000101	HDACs	in vitro	pancreatic cancer	19407485
hsa-mir-103	MIMAT0000101	DNMTs	in vitro	pancreatic cancer	19407485
hsa-mir-103	MIMAT0000101	HDACs	in vitro	pancreatic cancer	19407485
hsa-mir-196a	MIMAT0000226	HDACs	in vitro/in vivo	hepatocellular carcinogenesis	18593903
hsa-mir-196a	MIMAT0000226	DNMTs	in vitro	human cancer	19923923
hsa-mir-196a	MIMAT0000226	DNMTs	in vitro/in vivo	gastric cancer	20924086
hsa-mir-196a-5p	MIMAT0000226	DNMTs	in vitro	human cancer	19923923
hsa-mir-196a-5p	MIMAT0000226	DNMTs	in vitro/in vivo	hepatocellular carcinogenesis	18593903
hsa-mir-196a-5p	MIMAT0000226	DNMTs	in vitro	non-small cell lung cancer	22876840
hsa-mir-196a-5p	MIMAT0000226	HDACs	in vitro/in vivo	hepatocellular carcinogenesis	18593903
hsa-mir-196a-5p	MIMAT0000226	DNMTs	in vitro	human cancer	19923923
hsa-mir-196a	MIMAT0000226	DNMTs	in vitro	human cancer	19923923
hsa-mir-196a	MIMAT0000226	DNMTs	in vitro/in vivo	hepatocellular carcinogenesis	18593903
hsa-mir-196a	MIMAT0000226	DNMTs	in vitro	non-small cell lung cancer	22876840
hsa-mir-196a-5p	MIMAT0000226	DNMTs	in vitro/in vivo	gastric cancer	20924086
hsa-mir-199a-5p	MIMAT0000231	DNMTs	in vitro	human cancer	19923923
hsa-mir-199a-5p	MIMAT0000231	DNMTs	in vitro/in vivo	human cancer	21317930
hsa-mir-199a-5p	MIMAT0000231	DNMTs	in vitro	human cancer	19923923
hsa-mir-129-5p	MIMAT0000242	DNMTs	in vitro	human cancer	19923923
hsa-mir-129-5p	MIMAT0000242	DNMTs	in vitro	human cancer	19923923
hsa-mir-139-5p	MIMAT0000250	EZH2	in vivo	liver cancer metastasis	22370893
hsa-mir-7	MIMAT0000252	DNMTs	in vitro/in vivo	non-small cell lung cancer	22282464
hsa-mir-7-5p	MIMAT0000252	DNMTs	in vitro/in vivo	hepatocellular carcinogenesis	18593903
hsa-mir-7-5p	MIMAT0000252	HDACs	in vitro/in vivo	hepatocellular carcinogenesis	18593903
hsa-mir-7	MIMAT0000252	DNMTs	in vitro/in vivo	hepatocellular carcinogenesis	18593903
hsa-mir-7-5p	MIMAT0000252	DNMTs	in vitro/in vivo	non-small cell lung cancer	22282464
hsa-mir-7	MIMAT0000252	HDACs	in vitro/in vivo	hepatocellular carcinogenesis	18593903
hsa-mir-199b-5p	MIMAT0000263	DNMTs	in vitro/in vivo	prostate cancer	22310291
hsa-mir-218	MIMAT0000275	DNMTs	in vitro/in vivo	oral squamous cell carcinoma	21795477
hsa-mir-218-5p	MIMAT0000275	DNMTs	in vitro/in vivo	oral squamous cell carcinoma	21795477
hsa-mir-1	MIMAT0000416	HDACs	in vitro/in vivo	hepatocellular carcinogenesis	18593903
hsa-mir-1	MIMAT0000416	DNMT-1	in vitro/in vivo	hepatocellular carcinogenesis	18593903
hsa-mir-1	MIMAT0000416	DNMT-1	in vitro/in vivo	hepatocellular carcinogenesis	18593903
hsa-mir-1	MIMAT0000416	HDACs	in vitro	apoptosis resistant breast cancer cells	21971930
hsa-mir-1	MIMAT0000416	HDACs	in vitro	apoptosis resistant breast cancer cells	21971930
hsa-mir-1	MIMAT0000416	HDACs	in vitro/in vivo	hepatocellular carcinogenesis	18593903
hsa-mir-124-3p	MIMAT0000422	DNMTs	in vitro	cancer	17308079
hsa-mir-124-3p	MIMAT0000422	DNMTs	in vitro/in vivo	acute myeloid leukemia	18451139
hsa-mir-124	MIMAT0000422	DNMTs	in vitro/in vivo	colorectal cancer	18519671
hsa-mir-124-3p	MIMAT0000422	DNMTs	in vitro/in vivo	colorectal cancer	22870149
hsa-mir-124-3p	MIMAT0000422	DNMTs	in vitro/in vivo	uveal melanoma	23404119
hsa-mir-124-3p	MIMAT0000422	DNMTs	in vitro/in vivo	cervical cancer	20579385
hsa-mir-124-3p	MIMAT0000422	DNMTs	in vitro/in vivo	prostate cancer	23069658
hsa-mir-124	MIMAT0000422	DNMTs	in vitro/in vivo	cervical cancer	20579385
hsa-mir-124-3p	MIMAT0000422	DNMTs	in vitro/in vivo	colorectal cancer	18519671
hsa-mir-124	MIMAT0000422	DNMTs	in vitro/in vivo	hepatocellular carcinoma	19843643
hsa-mir-124	MIMAT0000422	DNMTs	in vitro/in vivo	uveal melanoma	23404119
hsa-mir-124-3p	MIMAT0000422	DNMTs	in vitro/in vivo	hepatocellular carcinoma	19843643
hsa-mir-124	MIMAT0000422	DNMTs	in vitro	cancer	17308079
hsa-mir-124-3p	MIMAT0000422	DNMT-1	in vitro	intrahepatic cholangiocarcinoma cells	22819820
hsa-mir-124-3p	MIMAT0000422	DNMTs	in vitro/in vivo	acute lymphoblastic leukemia	19435910
hsa-mir-124	MIMAT0000422	DNMTs	in vitro/in vivo	acute lymphoblastic leukemia	19435910
hsa-mir-124	MIMAT0000422	DNMTs	in vitro/in vivo	colorectal cancer	22870149
hsa-mir-124	MIMAT0000422	DNMTs	in vitro/in vivo	acute myeloid leukemia	18451139
hsa-mir-124	MIMAT0000422	DNMT-1	in vitro	intrahepatic cholangiocarcinoma cells	22819820
hsa-mir-124	MIMAT0000422	DNMTs	in vitro/in vivo	prostate cancer	23069658
hsa-mir-125b-5p	MIMAT0000423	EZH2	in vivo	liver cancer metastasis	22370893
hsa-mir-125b-5p	MIMAT0000423	SUV39H1	in vitro/in vivo	hepatocellular carcinoma	22991213
hsa-mir-125b-5p	MIMAT0000423	DNMTs	in vitro	breast cancer	22076154
hsa-mir-125b-5p	MIMAT0000423	DNMTs	in vitro/in vivo	hepatocellular cancer	21703189
hsa-mir-125b-5p	MIMAT0000423	DNMTs	in vitro/in vivo	hepatocellular carcinoma	23079745
hsa-mir-125b-5p	MIMAT0000423	DNMTs	in vitro/in vivo	breast cancer	21444677
hsa-mir-125b	MIMAT0000423	EZH2	in vivo	liver cancer metastasis	22370893
hsa-mir-125b	MIMAT0000423	DNMTs	in vitro/in vivo	hepatocellular cancer	21703189
hsa-mir-125b	MIMAT0000423	DNMTs	in vitro/in vivo	hepatocellular carcinoma	23079745
hsa-mir-125b	MIMAT0000423	DNMTs	in vitro	breast cancer	22076154
hsa-mir-125b	MIMAT0000423	SUV39H1	in vitro/in vivo	hepatocellular carcinoma	22991213
hsa-mir-125b	MIMAT0000423	DNMTs	in vitro/in vivo	breast cancer	21444677
hsa-mir-128	MIMAT0000424	EZH2	in vitro/in vivo	T-cell leukemia	21228036
hsa-mir-128	MIMAT0000424	EZH2	in vitro/in vivo	T-cell leukemia	21228036
hsa-mir-133a	MIMAT0000427	HDACs	in vitro	human cardiac mesenchymal-like stromal cells	23284745
hsa-mir-133a	MIMAT0000427	DNMT-1/DNMT-3a/DNMT-3b	in vitro	diabetic cardiomyocytes	22842467
hsa-mir-133a	MIMAT0000427	DNMT-1/DNMT-3a/DNMT-3b	in vitro	diabetic cardiomyocytes	22842467
hsa-mir-133a	MIMAT0000427	HDACs	in vitro	human cardiac mesenchymal-like stromal cells	23284745
hsa-mir-135a	MIMAT0000428	DNMTs	in vitro	human cancer	19923923
hsa-mir-135a-5p	MIMAT0000428	DNMTs	in vitro	human cancer	19923923
hsa-mir-135a	MIMAT0000428	DNMTs	in vitro	human cancer	19923923
hsa-mir-135a-5p	MIMAT0000428	DNMTs	in vitro	human cancer	19923923
hsa-mir-138	MIMAT0000430	EZH2	in vitro	squamous cell carcinoma cell lines	21770894
hsa-mir-138-5p	MIMAT0000430	EZH2	in vitro	squamous cell carcinoma cell lines	21770894
hsa-mir-140-5p	MIMAT0000431	HDACs	in vitro	human cardiac mesenchymal-like stromal cells	23284745
hsa-mir-142-5p	MIMAT0000433	DNMTs	in vitro/in vivo	gastric cancer	20924086
hsa-mir-142-3p	MIMAT0000434	DNMTs	in vitro/in vivo	melanoma	21949788
hsa-mir-142-3p	MIMAT0000434	HDACs	in vitro/in vivo	melanoma	21723283
hsa-mir-142-3p	MIMAT0000434	DNMTs	in vitro/in vivo	melanoma	22752337
hsa-mir-142-3p	MIMAT0000434	HDACs	in vitro/in vivo	melanoma	22752337
hsa-mir-142-3p	MIMAT0000434	DNMTs	in vitro/in vivo	melanoma	21723283
hsa-mir-153	MIMAT0000439	HDACs	in vitro	apoptosis resistant breast cancer cells	21971930
hsa-mir-153	MIMAT0000439	DNMTs	in vitro	human kidney cells	21764280
hsa-mir-153	MIMAT0000439	DNMTs	in vitro	human kidney cells	21764280
hsa-mir-153	MIMAT0000439	HDACs	in vitro	apoptosis resistant breast cancer cells	21971930
hsa-mir-9	MIMAT0000441	DNMTs	in vitro	human cancer	19923923
hsa-mir-9-5p	MIMAT0000441	EVI1/DNMT-3b	in vitro	leukemogenesis	23509296
hsa-mir-9-5p	MIMAT0000441	DNMTs	in vivo/in vitro	gastric cancer	22906743
hsa-mir-9	MIMAT0000441	DNMTs	in vitro	human cancer	19923923
hsa-mir-9	MIMAT0000441	DNMTs	in vitro/in vivo	gastric cancer	20924086
hsa-mir-9-5p	MIMAT0000441	DNMTs	in vitro/in vivo	gastric cancer	20924086
hsa-mir-9	MIMAT0000441	DNMTs	in vitro	cancer metastasis	19086843
hsa-mir-9-5p	MIMAT0000441	HDACs	in vivo.in vitro	gastric cancer	22906743
hsa-mir-9	MIMAT0000441	DNMTs	in vitro/in vivo	head and neck squamous cell carcinoma	22133638
hsa-mir-9-5p	MIMAT0000441	DNMTs	in vitro	human cancer	19923923
hsa-mir-9	MIMAT0000441	HDACs	in vivo.in vitro	gastric cancer	22906743
hsa-mir-9-5p	MIMAT0000441	DNMTs	in vitro	human cancer	19923923
hsa-mir-9	MIMAT0000441	EVI1/DNMT-3b	in vitro	leukemogenesis	23509296
hsa-mir-9-5p	MIMAT0000441	DNMTs	in vitro/in vivo	head and neck squamous cell carcinoma	22133638
hsa-mir-9	MIMAT0000441	DNMTs	in vivo/in vitro	gastric cancer	22906743
hsa-mir-9	MIMAT0000441	DNMTs	in vitro/in vivo	non-small cell lung cancer	22282464
hsa-mir-9-5p	MIMAT0000441	DNMTs	in vitro/in vivo	non-small cell lung cancer	22282464
hsa-mir-9-5p	MIMAT0000441	DNMTs	in vitro	cancer metastasis	19086843
hsa-mir-9*	MIMAT0000442	HDAC4/HDAC5	in vitro/in vivo	waldenstrom macroglobulinemia	20519629
hsa-mir-9-3p	MIMAT0000442	DNMTs	in vitro/in vivo	prostate cancer	22310291
hsa-mir-9-3p	MIMAT0000442	HDACs	in vitro/in vivo	acute lymphoblastic leukaemia	19807731
hsa-mir-9-3p	MIMAT0000442	HDAC4/HDAC5	in vitro/in vivo	waldenstrom macroglobulinemia	20519629
hsa-mir-9*	MIMAT0000442	DNMTs	in vitro/in vivo	prostate cancer	22310291
hsa-mir-9*	MIMAT0000442	HDACs	in vitro/in vivo	acute lymphoblastic leukaemia	19807731
hsa-mir-125a-5p	MIMAT0000443	DNMTs	in vitro/in vivo	hepatocellular carcinoma	23079745
hsa-mir-125a-5p	MIMAT0000443	DNMTs	in vitro/in vivo	colorectal cancer	22821729
hsa-mir-126-5p	MIMAT0000444	DNMTs	in vitro/in vivo	cancer metastasis	18768788
hsa-mir-126*	MIMAT0000444	DNMTs	in vitro/in vivo	cancer metastasis	18768788
hsa-mir-126*	MIMAT0000444	DNMTs	in vitro/in vivo	colorectal cancer	22821729
hsa-mir-126-5p	MIMAT0000444	DNMTs	in vitro/in vivo	colorectal cancer	22821729
hsa-mir-127-3p	MIMAT0000446	DNMTs	in vitro/in vivo	gastric cancer	21960261
hsa-mir-127-3p	MIMAT0000446	HDACs	in vitro/in vivo	gastric cancer	21960261
hsa-mir-127-3p	MIMAT0000446	DNMTs	in vitro	human cancer	19923923
hsa-mir-127-3p	MIMAT0000446	DNMTs	in vitro	human cancer	19923923
hsa-mir-193a-3p	MIMAT0000459	DNMTs	in vitro	resistance of hepatocellular carcinoma to 5-fluorouracil	22117060
hsa-mir-34c-5p	MIMAT0000686	DNMTs	in vitro	chemosensitivity of gastric cancer to paclitaxel	23423488
hsa-mir-34c-5p	MIMAT0000686	DNMTs	in vitro	human cancer	19923923
hsa-mir-34c-5p	MIMAT0000686	DNMTs	in vitro	human cancer	19923923
hsa-mir-30e-3p	MIMAT0000693	HDACs	in vitro	human cardiac mesenchymal-like stromal cells	23284745
hsa-mir-30e*	MIMAT0000693	HDACs	in vitro	human cardiac mesenchymal-like stromal cells	23284745
hsa-mir-365a-3p	MIMAT0000710	DNMTs	in vitro/in vivo	colorectal cancer	22821729
hsa-mir-365	MIMAT0000710	DNMTs	in vitro/in vivo	colorectal cancer	22821729
hsa-mir-371-3p	MIMAT0000723	DNMT-3a/DNMT-3b	in vitro	mesenchymal stromal cell	21660946
hsa-mir-371a-3p	MIMAT0000723	DNMT-3a/DNMT-3b	in vitro	mesenchymal stromal cell	21660946
hsa-mir-373*	MIMAT0000725	DNMTs	in vitro/in vivo	cancer metastasis	18768788
hsa-mir-373-5p	MIMAT0000725	DNMTs	in vitro/in vivo	cancer metastasis	18768788
hsa-mir-330-3p	MIMAT0000751	DNMTs	in vitro/in vivo	prostate cancer	22310291
hsa-mir-342-3p	MIMAT0000753	DNMTs	in vitro	human cancer	19923923
hsa-mir-342-3p	MIMAT0000753	DNMTs	in vitro	human cancer	19923923
hsa-mir-331-3p	MIMAT0000760	DNMTs	in vitro/in vivo	melanoma	22752337
hsa-mir-331-3p	MIMAT0000760	DNMTs	in vitro/in vivo	colorectal cancer	22821729
hsa-mir-331-3p	MIMAT0000760	HDACs	in vitro/in vivo	melanoma	22752337
hsa-mir-324-3p	MIMAT0000762	DNMTs	in vitro/in vivo	colorectal cancer	22821729
hsa-mir-425-3p	MIMAT0001343	DNMTs	in vitro/in vivo	colorectal cancer	22821729
hsa-mir-425*	MIMAT0001343	DNMTs	in vitro/in vivo	colorectal cancer	22821729
hsa-mir-450a-5p	MIMAT0001545	DNMTs	in vitro/in vivo	prostate cancer	22310291
hsa-mir-450a	MIMAT0001545	DNMTs	in vitro/in vivo	prostate cancer	22310291
hsa-mir-191*	MIMAT0001618	HDACs	in vitro	apoptosis resistant breast cancer cells	21971930
hsa-mir-191-3p	MIMAT0001618	HDACs	in vitro	apoptosis resistant breast cancer cells	21971930
hsa-mir-369-5p	MIMAT0001621	DNMT-3a	in vitro	mesenchymal stromal cell	21660946
hsa-mir-329	MIMAT0001629	EZH2	in vitro	human cord blood-derived multipotent stem cell	20652617
hsa-mir-329	MIMAT0001629	EZH2	in vitro	human cord blood-derived multipotent stem cell	20652617
hsa-mir-409-3p	MIMAT0001639	DNMTs	in vitro/in vivo	prostate cancer	22310291
hsa-mir-483-3p	MIMAT0002173	DNMTs	in vitro	human cancer	19923923
hsa-mir-483-3p	MIMAT0002173	DNMTs	in vitro	human cancer	19923923
hsa-mir-485-3p	MIMAT0002176	HDACs	in vitro/in vivo	melanoma	22752337
hsa-mir-485-3p	MIMAT0002176	DNMTs	in vitro/in vivo	prostate cancer	22310291
hsa-mir-486-5p	MIMAT0002177	DNMTs	in vitro/in vivo	colorectal cancer	22821729
hsa-mir-146b-5p	MIMAT0002809	DNMTs	in vitro/in vivo	melanoma	22752337
hsa-mir-146b-5p	MIMAT0002809	HDACs	in vitro/in vivo	melanoma	22752337
hsa-mir-146b-5p	MIMAT0002809	DNMTs	in vitro/in vivo	prostate cancer	22310291
hsa-mir-202*	MIMAT0002810	HDACs	in vitro	apoptosis resistant breast cancer cells	21971930
hsa-mir-202-5p	MIMAT0002810	HDACs	in vitro	apoptosis resistant breast cancer cells	21971930
hsa-mir-432-3p	MIMAT0002815	DNMTs	in vitro/in vivo	prostate cancer	22310291
hsa-mir-432*	MIMAT0002815	DNMTs	in vitro/in vivo	prostate cancer	22310291
hsa-mir-512-5p	MIMAT0002822	DNMTs	in vitro/in vivo	gastric cancer	20924086
hsa-mir-512-5p	MIMAT0002822	HDACs	in vitro	gastric cancer	19503096
hsa-mir-512-5p	MIMAT0002822	DNMTs	in vitro	gastric cancer	19503096
hsa-mir-512-3p	MIMAT0002823	DNMTs	in vitro	hepatocellular carcinoma cells	23142219
hsa-mir-512-3p	MIMAT0002823	DNMTs	in vitro/in vivo	gastric cancer	20924086
hsa-mir-512-3p	MIMAT0002823	HDACs	in vitro	hepatocellular carcinoma cells	23142219
hsa-mir-515-5p	MIMAT0002826	DNMTs	in vitro	gastric cancer	19503096
hsa-mir-515-5p	MIMAT0002826	HDACs	in vitro	gastric cancer	19503096
hsa-mir-515-5p	MIMAT0002826	DNMTs	in vitro/in vivo	gastric cancer	20924086
hsa-mir-515-3p	MIMAT0002827	DNMTs	in vitro/in vivo	gastric cancer	20924086
hsa-mir-519e*	MIMAT0002828	DNMTs	in vitro/in vivo	gastric cancer	20924086
hsa-mir-519e-5p	MIMAT0002828	DNMTs	in vitro/in vivo	gastric cancer	20924086
hsa-mir-519c-5p	MIMAT0002831	DNMTs	in vitro/in vivo	gastric cancer	20924086
hsa-mir-519c-5p	MIMAT0002831	HDACs	in vitro	apoptosis resistant breast cancer cells	21971930
hsa-mir-520a-5p	MIMAT0002833	DNMTs	in vitro	human cancer	19923923
hsa-mir-520a-5p	MIMAT0002833	DNMTs	in vitro/in vivo	gastric cancer	20924086
hsa-mir-520a-5p	MIMAT0002833	DNMTs	in vitro	human cancer	19923923
hsa-mir-526b-3p	MIMAT0002836	DNMTs	in vitro/in vivo	gastric cancer	20924086
hsa-mir-526b*	MIMAT0002836	DNMTs	in vitro/in vivo	gastric cancer	20924086
hsa-mir-525-3p	MIMAT0002839	DNMTs	in vitro	human cancer	19923923
hsa-mir-525-3p	MIMAT0002839	DNMTs	in vitro	human cancer	19923923
hsa-mir-518f-5p	MIMAT0002841	DNMTs	in vitro/in vivo	gastric cancer	20924086
hsa-mir-518f*	MIMAT0002841	DNMTs	in vitro/in vivo	gastric cancer	20924086
hsa-mir-526a	MIMAT0002845	DNMTs	in vitro/in vivo	gastric cancer	20924086
hsa-mir-520c-3p	MIMAT0002846	DNMTs	in vitro	placenta-derived stromal cells	22575509
hsa-mir-520c-3p	MIMAT0002846	DNMTs	in vitro	hepatocellular carcinoma cells	23142219
hsa-mir-520c-3p	MIMAT0002846	HDACs	in vitro	hepatocellular carcinoma cells	23142219
hsa-mir-518c-5p	MIMAT0002847	DNMTs	in vitro/in vivo	gastric cancer	20924086
hsa-mir-518c*	MIMAT0002847	DNMTs	in vitro/in vivo	gastric cancer	20924086
hsa-mir-524-5p	MIMAT0002849	DNMTs	in vitro	human cancer	19923923
hsa-mir-524-5p	MIMAT0002849	DNMTs	in vitro/in vivo	gastric cancer	20924086
hsa-mir-524-5p	MIMAT0002849	DNMTs	in vitro	human cancer	19923923
hsa-mir-517-5p	MIMAT0002851	DNMTs	in vitro/in vivo	gastric cancer	20924086
hsa-mir-517*	MIMAT0002851	DNMTs	in vitro/in vivo	gastric cancer	20924086
hsa-mir-521	MIMAT0002854	HDACs	in vitro	hepatocellular carcinoma cells	23142219
hsa-mir-521	MIMAT0002854	DNMTs	in vitro/in vivo	gastric cancer	20924086
hsa-mir-521	MIMAT0002854	DNMTs	in vitro	hepatocellular carcinoma cells	23142219
hsa-mir-520d-5p	MIMAT0002855	DNMTs	in vitro/in vivo	gastric cancer	20924086
hsa-mir-516b	MIMAT0002859	DNMTs	in vitro/in vivo	gastric cancer	20924086
hsa-mir-516b-5p	MIMAT0002859	DNMTs	in vitro/in vivo	gastric cancer	20924086
hsa-mir-516b*	MIMAT0002860	DNMTs	in vitro/in vivo	gastric cancer	20924086
hsa-mir-516b-3p	MIMAT0002860	DNMTs	in vitro/in vivo	gastric cancer	20924086
hsa-mir-518a-3p	MIMAT0002863	DNMTs	in vitro	human epithelial ovarian cancer	18458333
hsa-mir-518a-3p	MIMAT0002863	DNMTs	in vitro	human cancer	19923923
hsa-mir-518a-3p	MIMAT0002863	HDACs	in vitro	human epithelial ovarian cancer	18458333
hsa-mir-518a-3p	MIMAT0002863	DNMTs	in vitro	human cancer	19923923
hsa-mir-518a-3p	MIMAT0002863	DNMTs	in vitro/in vivo	gastric cancer	20924086
hsa-mir-514a-3p	MIMAT0002883	DNMTs	in vitro	clear cell renal cell carcinoma	23139634
hsa-mir-514a-3p	MIMAT0002883	HDACs	in vitro	clear cell renal cell carcinoma	23139634
hsa-mir-514a-3p	MIMAT0002883	DNMTs	in vitro	human epithelial ovarian cancer	18458333
hsa-mir-514a-3p	MIMAT0002883	HDACs	in vitro	human epithelial ovarian cancer	18458333
hsa-mir-514	MIMAT0002883	DNMTs	in vitro	clear cell renal cell carcinoma	23139634
hsa-mir-514	MIMAT0002883	HDACs	in vitro	human epithelial ovarian cancer	18458333
hsa-mir-514	MIMAT0002883	HDACs	in vitro	clear cell renal cell carcinoma	23139634
hsa-mir-514	MIMAT0002883	DNMTs	in vitro	human epithelial ovarian cancer	18458333
hsa-mir-18a*	MIMAT0002891	DNMTs	in vitro/in vivo	prostate cancer	22310291
hsa-mir-18a*	MIMAT0002891	HDACs	in vitro/in vivo	acute lymphoblastic leukaemia	19807731
hsa-mir-18a-3p	MIMAT0002891	DNMTs	in vitro/in vivo	prostate cancer	22310291
hsa-mir-18a-3p	MIMAT0002891	HDACs	in vitro/in vivo	acute lymphoblastic leukaemia	19807731
hsa-mir-574-3p	MIMAT0003239	HDACs	in vitro/in vivo	acute lymphoblastic leukaemia	19807731
hsa-mir-574-3p	MIMAT0003239	HDACs	in vitro	human cardiac mesenchymal-like stromal cells	23284745
hsa-mir-576-5p	MIMAT0003241	DNMTs	in vitro/in vivo	colorectal cancer	22821729
hsa-mir-550a*	MIMAT0003257	DNMTs	in vitro/in vivo	prostate cancer	22310291
hsa-mir-550*	MIMAT0003257	HDACs	in vitro/in vivo	acute lymphoblastic leukaemia	19807731
hsa-mir-550a-3p	MIMAT0003257	HDACs	in vitro/in vivo	acute lymphoblastic leukaemia	19807731
hsa-mir-550a-3p	MIMAT0003257	DNMTs	in vitro/in vivo	prostate cancer	22310291
hsa-mir-550*	MIMAT0003257	DNMTs	in vitro/in vivo	prostate cancer	22310291
hsa-mir-550a*	MIMAT0003257	HDACs	in vitro/in vivo	acute lymphoblastic leukaemia	19807731
hsa-mir-548d-3p	MIMAT0003323	DNMTs	in vitro	human cancer	19923923
hsa-mir-548d-3p	MIMAT0003323	DNMTs	in vitro	human cancer	19923923
hsa-mir-542-5p	MIMAT0003340	DNMTs	in vitro/in vivo	prostate cancer	22310291
hsa-mir-542-3p	MIMAT0003389	DNMTs	in vitro/in vivo	prostate cancer	22310291
hsa-mir-454*	MIMAT0003884	DNMTs	in vitro/in vivo	colorectal cancer	22821729
hsa-mir-454-5p	MIMAT0003884	DNMTs	in vitro/in vivo	colorectal cancer	22821729
hsa-mir-769-5p	MIMAT0003886	HDACs	in vitro/in vivo	acute lymphoblastic leukaemia	19807731
hsa-let-7f-2-3p	MIMAT0004487	DNMTs	in vivo/in vitro	lupus	23434382
hsa-let-7f-2*	MIMAT0004487	DNMTs	in vivo/in vitro	lupus	23434382
hsa-mir-19a*	MIMAT0004490	DNMTs	in vitro/in vivo	prostate cancer	22310291
hsa-mir-19a-5p	MIMAT0004490	DNMTs	in vitro/in vivo	prostate cancer	22310291
hsa-mir-19b-1-5p	MIMAT0004491	DNMTs	in vitro/in vivo	prostate cancer	22310291
hsa-mir-19b-1*	MIMAT0004491	DNMTs	in vitro/in vivo	prostate cancer	22310291
hsa-mir-20a-3p	MIMAT0004493	DNMTs	in vitro/in vivo	prostate cancer	22310291
hsa-mir-20a*	MIMAT0004493	DNMTs	in vitro/in vivo	prostate cancer	22310291
hsa-mir-21-3p	MIMAT0004494	DNMTs	in vitro/in vivo	melanoma	22752337
hsa-mir-21*	MIMAT0004494	DNMTs	in vitro/in vivo	colorectal cancer	22821729
hsa-mir-21*	MIMAT0004494	DNMTs	in vitro/in vivo	melanoma	22752337
hsa-mir-21-3p	MIMAT0004494	DNMTs	in vitro/in vivo	colorectal cancer	22821729
hsa-mir-21*	MIMAT0004494	HDACs	in vitro/in vivo	melanoma	22752337
hsa-mir-21-3p	MIMAT0004494	HDACs	in vitro/in vivo	melanoma	22752337
hsa-mir-22-5p	MIMAT0004495	HDACs	in vitro	human cardiac mesenchymal-like stromal cells	23284745
hsa-mir-22*	MIMAT0004495	HDACs	in vitro	human cardiac mesenchymal-like stromal cells	23284745
hsa-mir-24-2*	MIMAT0004497	HDACs	in vitro/in vivo	acute lymphoblastic leukaemia	19807731
hsa-mir-24-2-5p	MIMAT0004497	HDACs	in vitro/in vivo	acute lymphoblastic leukaemia	19807731
hsa-mir-25*	MIMAT0004498	DNMTs	in vitro	human cancer	19923923
hsa-mir-25*	MIMAT0004498	DNMTs	in vitro	human cancer	19923923
hsa-mir-25*	MIMAT0004498	DNMTs	in vitro/in vivo	prostate cancer	22310291
hsa-mir-25*	MIMAT0004498	DNMTs	in vitro/in vivo	gastric cancer	21960261
hsa-mir-25-5p	MIMAT0004498	DNMTs	in vitro	human cancer	19923923
hsa-mir-25-5p	MIMAT0004498	DNMTs	in vitro/in vivo	gastric cancer	21960261
hsa-hsa-mir-25-5p	MIMAT0004498	DNMTs	in vitro	human cancer	19923923
hsa-mir-25*	MIMAT0004498	HDACs	in vitro/in vivo	gastric cancer	21960261
hsa-mir-25-5p	MIMAT0004498	DNMTs	in vitro/in vivo	prostate cancer	22310291
hsa-mir-25-5p	MIMAT0004498	HDACs	in vitro/in vivo	gastric cancer	21960261
hsa-mir-26b-3p	MIMAT0004500	HDACs	in vitro	human cardiac mesenchymal-like stromal cells	23284745
hsa-mir-26b-3p	MIMAT0004500	DNMTs	in vitro/in vivo	colorectal cancer	22821729
hsa-mir-26b*	MIMAT0004500	DNMTs	in vitro/in vivo	colorectal cancer	22821729
hsa-mir-26b*	MIMAT0004500	HDACs	in vitro	human cardiac mesenchymal-like stromal cells	23284745
hsa-mir-27a*	MIMAT0004501	DNMTs	in vitro/in vivo	colorectal cancer	22821729
hsa-mir-27a-5p	MIMAT0004501	DNMTs	in vitro/in vivo	colorectal cancer	22821729
hsa-mir-29a*	MIMAT0004503	HDACs	in vitro/in vivo	melanoma	22752337
hsa-mir-29a-5p	MIMAT0004503	HDACs	in vitro/in vivo	acute lymphoblastic leukaemia	19807731
hsa-mir-29a-5p	MIMAT0004503	DNMTs	in vitro/in vivo	melanoma	22752337
hsa-mir-29a*	MIMAT0004503	DNMTs	in vitro/in vivo	melanoma	22752337
hsa-mir-29a-5p	MIMAT0004503	HDACs	in vitro/in vivo	melanoma	22752337
hsa-mir-29a*	MIMAT0004503	HDACs	in vitro/in vivo	acute lymphoblastic leukaemia	19807731
hsa-mir-31-3p	MIMAT0004504	DNMTs	in vitro/in vivo	colorectal cancer	22821729
hsa-mir-31*	MIMAT0004504	DNMTs	in vitro/in vivo	colorectal cancer	22821729
hsa-mir-92a-1*	MIMAT0004507	DNMTs	in vitro/in vivo	prostate cancer	22310291
hsa-mir-92a-1-5p	MIMAT0004507	DNMTs	in vitro/in vivo	prostate cancer	22310291
hsa-mir-93-3p	MIMAT0004509	DNMTs	in vitro/in vivo	colorectal cancer	22821729
hsa-mir-93*	MIMAT0004509	DNMTs	in vitro/in vivo	colorectal cancer	22821729
hsa-mir-29b-1*	MIMAT0004514	HDACs	in vitro	human cardiac mesenchymal-like stromal cells	23284745
hsa-mir-29b-1-5p	MIMAT0004514	DNMTs	in vitro/in vivo	melanoma	22752337
hsa-mir-29b-1-5p	MIMAT0004514	HDACs	in vitro	human cardiac mesenchymal-like stromal cells	23284745
hsa-mir-29b-1*	MIMAT0004514	DNMTs	in vitro/in vivo	melanoma	22752337
hsa-mir-29b-1*	MIMAT0004514	HDACs	in vitro/in vivo	melanoma	22752337
hsa-mir-29b-1-5p	MIMAT0004514	HDACs	in vitro/in vivo	melanoma	22752337
hsa-mir-139-3p	MIMAT0004552	DNMTs	in vitro	human cancer	19923923
hsa-mir-139-3p	MIMAT0004552	DNMTs	in vitro	human cancer	19923923
hsa-mir-10a-3p	MIMAT0004555	DNMTs	in vitro/in vivo	prostate cancer	22310291
hsa-mir-10a*	MIMAT0004555	DNMTs	in vitro/in vivo	prostate cancer	22310291
hsa-mir-34a-3p	MIMAT0004557	HDACs	in vitro	human cardiac mesenchymal-like stromal cells	23284745
hsa-mir-34a*	MIMAT0004557	HDACs	in vitro	human cardiac mesenchymal-like stromal cells	23284745
hsa-mir-183-3p	MIMAT0004560	DNMTs	in vitro/in vivo	colorectal cancer	22821729
hsa-mir-183*	MIMAT0004560	DNMTs	in vitro/in vivo	colorectal cancer	22821729
hsa-mir-196a*	MIMAT0004562	HDACs	in vitro/in vivo	acute lymphoblastic leukaemia	19807731
hsa-mir-196a-3p	MIMAT0004562	HDACs	in vitro/in vivo	acute lymphoblastic leukaemia	19807731
hsa-mir-219-1-3p	MIMAT0004567	DNMTs	in vitro/in vivo	prostate cancer	22310291
hsa-mir-219-1-3p	MIMAT0004567	DNMTs	in vitro/in vivo	prostate cancer	22310291
hsa-mir-222-5p	MIMAT0004569	DNMTs	in vitro/in vivo	colorectal cancer	22821729
hsa-mir-222*	MIMAT0004569	DNMTs	in vitro/in vivo	colorectal cancer	22821729
hsa-let-7g*	MIMAT0004584	DNMTs	in vitro/in vivo	prostate cancer	22310291
hsa-let-7g-3p	MIMAT0004584	DNMTs	in vitro/in vivo	prostate cancer	22310291
hsa-let-7i*	MIMAT0004585	DNMTs	in vitro/in vivo	prostate cancer	22310291
hsa-let-7i-3p	MIMAT0004585	DNMTs	in vitro/in vivo	prostate cancer	22310291
hsa-mir-15b-3p	MIMAT0004586	DNMTs	in vitro/in vivo	prostate cancer	22310291
hsa-mir-15b*	MIMAT0004586	HDACs	in vitro	human cardiac mesenchymal-like stromal cells	23284745
hsa-mir-15b-3p	MIMAT0004586	HDACs	in vitro	human cardiac mesenchymal-like stromal cells	23284745
hsa-mir-15b*	MIMAT0004586	DNMTs	in vitro/in vivo	prostate cancer	22310291
hsa-mir-30b-3p	MIMAT0004589	DNMTs	in vitro/in vivo	melanoma	22752337
hsa-mir-30b*	MIMAT0004589	HDACs	in vitro/in vivo	melanoma	22752337
hsa-mir-30b*	MIMAT0004589	DNMTs	in vitro/in vivo	melanoma	22752337
hsa-mir-30b-3p	MIMAT0004589	HDACs	in vitro/in vivo	melanoma	22752337
hsa-mir-132*	MIMAT0004594	HDACs	in vitro/in vivo	melanoma	22752337
hsa-mir-132-5p	MIMAT0004594	DNMTs	in vitro/in vivo	melanoma	22752337
hsa-mir-132-5p	MIMAT0004594	HDACs	in vitro/in vivo	melanoma	22752337
hsa-mir-132*	MIMAT0004594	DNMTs	in vitro/in vivo	melanoma	22752337
hsa-mir-140-3p	MIMAT0004597	DNMTs	in vitro	human cancer	19923923
hsa-mir-140-3p	MIMAT0004597	DNMTs	in vitro	human cancer	19923923
hsa-mir-140-3p	MIMAT0004597	HDACs	in vitro/in vivo	melanoma	22752337
hsa-mir-140-3p	MIMAT0004597	DNMTs	in vitro/in vivo	melanoma	22752337
hsa-mir-127-5p	MIMAT0004604	DNMTs	in vitro	human cancer	19923923
hsa-mir-127-5p	MIMAT0004604	DNMTs	in vitro	human cancer	19923923
hsa-mir-129-2-3p	MIMAT0004605	DNMTs	in vitro	human cancer	19923923
hsa-mir-129-3p	MIMAT0004605	DNMTs	in vitro/in vivo	gastric cancer	21960261
hsa-mir-129-3p	MIMAT0004605	DNMTs	in vitro	human cancer	19923923
hsa-mir-129-3p	MIMAT0004605	HDACs	in vitro/in vivo	gastric cancer	21960261
hsa-mir-129-2-3p	MIMAT0004605	DNMTs	in vitro	human cancer	19923923
hsa-mir-129-2-3p	MIMAT0004605	HDACs	in vitro/in vivo	gastric cancer	21960261
hsa-mir-129-2-3p	MIMAT0004605	DNMTs	in vitro/in vivo	gastric cancer	21960261
hsa-mir-129-3p	MIMAT0004605	DNMTs	in vitro	human cancer	19923923
hsa-mir-188-3p	MIMAT0004613	DNMTs	in vitro	human cancer	19923923
hsa-mir-188-3p	MIMAT0004613	DNMTs	in vivo/in vitro	lupus	23434382
hsa-mir-188-3p	MIMAT0004613	DNMTs	in vitro	human cancer	19923923
hsa-mir-193a-5p	MIMAT0004614	DNMTs	in vitro/in vivo	gastric cancer	21960261
hsa-mir-193a-5p	MIMAT0004614	HDACs	in vitro/in vivo	melanoma	22752337
hsa-mir-193a-5p	MIMAT0004614	DNMTs	in vitro	human cancer	19923923
hsa-mir-193a-5p	MIMAT0004614	HDACs	in vitro/in vivo	gastric cancer	21960261
hsa-mir-193a-5p	MIMAT0004614	DNMTs	in vitro	human cancer	19923923
hsa-mir-193a-5p	MIMAT0004614	DNMTs	in vitro/in vivo	colorectal cancer	22821729
hsa-mir-193a-5p	MIMAT0004614	DNMTs	in vitro/in vivo	melanoma	22752337
hsa-mir-106b-3p	MIMAT0004672	DNMTs	in vitro/in vivo	prostate cancer	22310291
hsa-mir-106b*	MIMAT0004672	DNMTs	in vitro/in vivo	prostate cancer	22310291
hsa-mir-29c-5p	MIMAT0004673	DNMTs	in vitro	human cancer	19923923
hsa-mir-29c*	MIMAT0004673	DNMTs	in vitro	human cancer	19923923
hsa-mir-29c*	MIMAT0004673	DNMTs	in vitro	human cancer	19923923
hsa-hsa-mir-29c-5p	MIMAT0004673	DNMTs	in vitro	human cancer	19923923
hsa-mir-34c-3p	MIMAT0004677	DNMTs	in vitro	human cancer	19923923
hsa-mir-34c-3p	MIMAT0004677	DNMTs	in vitro	human cancer	19923923
hsa-mir-130b-5p	MIMAT0004680	DNMTs	in vitro/in vivo	colorectal cancer	22821729
hsa-mir-130b*	MIMAT0004680	DNMTs	in vitro/in vivo	colorectal cancer	22821729
hsa-mir-26a-2-3p	MIMAT0004681	HDACs	in vitro/in vivo	acute lymphoblastic leukaemia	19807731
hsa-mir-26a-2*	MIMAT0004681	HDACs	in vitro/in vivo	acute lymphoblastic leukaemia	19807731
hsa-mir-361-3p	MIMAT0004682	DNMTs	in vitro/in vivo	colorectal cancer	22821729
hsa-mir-362-3p	MIMAT0004683	HDACs	in vitro	human cardiac mesenchymal-like stromal cells	23284745
hsa-mir-362-3p	MIMAT0004683	DNMTs	in vitro/in vivo	colorectal cancer	22821729
hsa-mir-371a-5p	MIMAT0004687	DNMTs	in vitro/in vivo	melanoma	22752337
hsa-mir-371a-5p	MIMAT0004687	HDACs	in vitro/in vivo	melanoma	22752337
hsa-mir-371-5p	MIMAT0004687	DNMTs	in vitro/in vivo	melanoma	22752337
hsa-mir-371-5p	MIMAT0004687	HDACs	in vitro/in vivo	melanoma	22752337
hsa-mir-377*	MIMAT0004689	HDACs	in vitro/in vivo	acute lymphoblastic leukaemia	19807731
hsa-mir-377-5p	MIMAT0004689	HDACs	in vitro/in vivo	acute lymphoblastic leukaemia	19807731
hsa-mir-330-5p	MIMAT0004693	DNMTs	in vitro/in vivo	prostate cancer	22310291
hsa-mir-151-5p	MIMAT0004697	HDACs	in vitro/in vivo	acute lymphoblastic leukaemia	19807731
hsa-mir-151a-5p	MIMAT0004697	HDACs	in vitro/in vivo	acute lymphoblastic leukaemia	19807731
hsa-mir-339-3p	MIMAT0004702	HDACs	in vitro/in vivo	acute lymphoblastic leukaemia	19807731
hsa-mir-339-3p	MIMAT0004702	DNMTs	in vitro	k-562 cell line	22089542
hsa-mir-339-3p	MIMAT0004702	DNMTs	in vitro	leukemia	21518471
hsa-mir-424*	MIMAT0004749	HDACs	in vitro/in vivo	melanoma	22752337
hsa-mir-424-3p	MIMAT0004749	DNMTs	in vitro/in vivo	melanoma	22752337
hsa-mir-424-3p	MIMAT0004749	HDACs	in vitro/in vivo	melanoma	22752337
hsa-mir-424*	MIMAT0004749	DNMTs	in vitro/in vivo	melanoma	22752337
hsa-mir-20b*	MIMAT0004752	DNMTs	in vitro/in vivo	prostate cancer	22310291
hsa-mir-20b-3p	MIMAT0004752	DNMTs	in vitro/in vivo	prostate cancer	22310291
hsa-mir-483-5p	MIMAT0004761	DNMTs	in vitro/in vivo	prostate cancer	22310291
hsa-mir-483-5p	MIMAT0004761	MeCP2	in vivo	fetal brains	23431031
hsa-mir-491-3p	MIMAT0004765	HDACs	in vitro/in vivo	acute lymphoblastic leukaemia	19807731
hsa-mir-146b-3p	MIMAT0004766	DNMTs	in vitro/in vivo	prostate cancer	22310291
hsa-mir-193b-5p	MIMAT0004767	DNMTs	in vitro/in vivo	prostate cancer	22310291
hsa-mir-193b*	MIMAT0004767	DNMTs	in vitro/in vivo	prostate cancer	22310291
hsa-mir-516a-5p	MIMAT0004770	DNMTs	in vitro	human cancer	19923923
hsa-mir-516a-5p	MIMAT0004770	DNMTs	in vitro	human cancer	19923923
hsa-mir-501-3p	MIMAT0004774	DNMTs	in vitro/in vivo	colorectal cancer	22821729
hsa-mir-502-3p	MIMAT0004775	DNMTs	in vitro/in vivo	colorectal cancer	22821729
hsa-mir-502-3p	MIMAT0004775	HDACs	in vitro/in vivo	acute lymphoblastic leukaemia	19807731
hsa-mir-502-3p	MIMAT0004775	DNMTs	in vitro	leukemia	21518471
hsa-mir-502-3p	MIMAT0004775	DNMTs	in vitro	k-562 cell line	22089542
hsa-mir-548b-5p	MIMAT0004798	DNMTs	in vitro/in vivo	prostate cancer	22310291
hsa-mir-615-5p	MIMAT0004804	DNMTs	in vitro	human cancer	19923923
hsa-mir-615-5p	MIMAT0004804	DNMTs	in vitro	human cancer	19923923
hsa-mir-615-5p	MIMAT0004804	DNMTs	in vitro/in vivo	prostate cancer	22310291
hsa-mir-628-5p	MIMAT0004809	DNMTs	in vitro/in vivo	colorectal cancer	22821729
hsa-mir-876-5p	MIMAT0004924	DNMTs	in vitro	human cancer	19923923
hsa-mir-876-5p	MIMAT0004924	DNMTs	in vitro	human cancer	19923923
hsa-mir-509-3-5p	MIMAT0004975	HDACs	in vitro/in vivo	acute lymphoblastic leukaemia	19807731
hsa-mir-941	MIMAT0004984	DNMTs	in vitro/in vivo	prostate cancer	22310291
hsa-mir-1224-3p	MIMAT0005459	DNMTs	in vitro/in vivo	bladder cancer	21138856
hsa-mir-1228*	MIMAT0005582	DNMTs	in vitro/in vivo	colorectal cancer	22821729
hsa-mir-1228-5p	MIMAT0005582	DNMTs	in vitro/in vivo	colorectal cancer	22821729
hsa-mir-1184	MIMAT0005829	DNMTs	in vitro/in vivo	colorectal cancer	22821729
hsa-mir-664a-5p	MIMAT0005948	DNMTs	in vitro/in vivo	colorectal cancer	22821729
hsa-mir-664*	MIMAT0005948	DNMTs	in vitro/in vivo	colorectal cancer	22821729
hsa-mir-664-5p	MIMAT0005948	DNMTs	in vitro/in vivo	colorectal cancer	22821729
