# Supplementary material for: Integrated analysis of microRNA regulation and its interaction with mechanisms of epigenetic regulation in the etiology of systemic lupus erythematosus
Source: PLoS One. 2019 Jun 25;14(6):e0218116. doi: 10.1371/journal.pone.0218116 (PMC6592600; doi:10.1371/journal.pone.0218116)
Supplement: S7 Table — (XLSX) [file pone.0218116.s007.xlsx]

## Sheet: Hoja2
S7 Table. Proteins LES database DIANA-miRPath (v3.0) regulated by hsa-miR-142-5p
miRNAs	Gene Name	Gene Ensembl id
hsa-miR-142-5p	CALU	ENSG00000128595
hsa-miR-142-5p	TGDS	ENSG00000088451
hsa-miR-142-5p	VAPB	ENSG00000124164
hsa-miR-142-5p	B2M	ENSG00000166710
hsa-miR-142-5p	PELI1	ENSG00000197329
hsa-miR-142-5p	POU2F1	ENSG00000143190
hsa-miR-142-5p	SLC41A2	ENSG00000136052
hsa-miR-142-5p	PHLPP2	ENSG00000040199
hsa-miR-142-5p	NEK7	ENSG00000151414
hsa-miR-142-5p	ZMAT3	ENSG00000172667
hsa-miR-142-5p	BRWD3	ENSG00000165288
hsa-miR-142-5p	C5orf30	ENSG00000181751
hsa-miR-142-5p	GPR63	ENSG00000112218
hsa-miR-142-5p	FBXL3	ENSG00000005812
hsa-miR-142-5p	FBXO11	ENSG00000138081
hsa-miR-142-5p	DTL	ENSG00000143476
hsa-miR-142-5p	RPA3OS	ENSG00000219545
hsa-miR-142-5p	RBM27	ENSG00000091009
hsa-miR-142-5p	PDE4B	ENSG00000184588
hsa-miR-142-5p	TNPO1	ENSG00000083312
hsa-miR-142-5p	UTP15	ENSG00000164338
hsa-miR-142-5p	EFCAB14	ENSG00000159658
hsa-miR-142-5p	G3BP1	ENSG00000145907
hsa-miR-142-5p	NBAS	ENSG00000151779
hsa-miR-142-5p	PRPF4B	ENSG00000112739
hsa-miR-142-5p	SPPL3	ENSG00000157837
hsa-miR-142-5p	FAM168A	ENSG00000054965
hsa-miR-142-5p	IRF4	ENSG00000137265
hsa-miR-142-5p	UNKL	ENSG00000059145
hsa-miR-142-5p	ERI2	ENSG00000196678
hsa-miR-142-5p	KIF14	ENSG00000118193
hsa-miR-142-5p	TROVE2	ENSG00000116747
hsa-miR-142-5p	RRAGD	ENSG00000025039
hsa-miR-142-5p	ASZ1	ENSG00000154438
hsa-miR-142-5p	SOCS4	ENSG00000180008
hsa-miR-142-5p	ZFAND5	ENSG00000107372
hsa-miR-142-5p	PLAA	ENSG00000137055
hsa-miR-142-5p	HMGCLL1	ENSG00000146151
hsa-miR-142-5p	SC5D	ENSG00000109929
hsa-miR-142-5p	DDHD1	ENSG00000100523
hsa-miR-142-5p	AREL1	ENSG00000119682
hsa-miR-142-5p	TRIM23	ENSG00000113595
hsa-miR-142-5p	ANGEL2	ENSG00000174606
hsa-miR-142-5p	RNF38	ENSG00000137075
hsa-miR-142-5p	WDR47	ENSG00000085433
hsa-miR-142-5p	RHOBTB3	ENSG00000164292
hsa-miR-142-5p	SHROOM3	ENSG00000138771
hsa-miR-142-5p	HAUS2	ENSG00000137814
hsa-miR-142-5p	NXPE3	ENSG00000144815
hsa-miR-142-5p	BNIP3	ENSG00000176171
hsa-miR-142-5p	ZNF585B	ENSG00000245680
hsa-miR-142-5p	CAMSAP1	ENSG00000130559
hsa-miR-142-5p	SH2B3	ENSG00000111252
hsa-miR-142-5p	CASP7	ENSG00000165806
hsa-miR-142-5p	RBM12	ENSG00000244462
hsa-miR-142-5p	ZBTB10	ENSG00000205189
hsa-miR-142-5p	MMGT1	ENSG00000169446
hsa-miR-142-5p	IRF9	ENSG00000213928
hsa-miR-142-5p	DUSP2	ENSG00000158050
hsa-miR-142-5p	HN1	ENSG00000189159
hsa-miR-142-5p	WHSC1L1	ENSG00000147548
hsa-miR-142-5p	HDAC3	ENSG00000171720
hsa-miR-142-5p	CD80	ENSG00000121594
hsa-miR-142-5p	ELK4	ENSG00000158711
hsa-miR-142-5p	KBTBD2	ENSG00000170852
hsa-miR-142-5p	ABT1	ENSG00000146109
hsa-miR-142-5p	SPPL2A	ENSG00000138600
hsa-miR-142-5p	ZFYVE1	ENSG00000165861
hsa-miR-142-5p	SEL1L3	ENSG00000091490
hsa-miR-142-5p	EXOC5	ENSG00000070367
hsa-miR-142-5p	LZIC	ENSG00000162441
hsa-miR-142-5p	CALM1	ENSG00000198668
hsa-miR-142-5p	FGF13	ENSG00000129682
hsa-miR-142-5p	GOSR1	ENSG00000108587
hsa-miR-142-5p	YOD1	ENSG00000180667
hsa-miR-142-5p	SMAD9	ENSG00000120693
hsa-miR-142-5p	SLC25A3	ENSG00000075415
hsa-miR-142-5p	VPS13D	ENSG00000048707
hsa-miR-142-5p	SSH1	ENSG00000084112
hsa-miR-142-5p	UBR5	ENSG00000104517
hsa-miR-142-5p	WWP1	ENSG00000123124
hsa-miR-142-5p	ARMC8	ENSG00000114098
hsa-miR-142-5p	PCDHGA1	ENSG00000204956
hsa-miR-142-5p	UBTD2	ENSG00000168246
hsa-miR-142-5p	ZNF267	ENSG00000185947
hsa-miR-142-5p	HEXB	ENSG00000049860
hsa-miR-142-5p	PRRG4	ENSG00000135378
hsa-miR-142-5p	SAMD8	ENSG00000156671
hsa-miR-142-5p	REST	ENSG00000084093
hsa-miR-142-5p	ELK3	ENSG00000111145
hsa-miR-142-5p	SETD7	ENSG00000145391
hsa-miR-142-5p	IGFLR1	ENSG00000126246
hsa-miR-142-5p	NPAT	ENSG00000149308
hsa-miR-142-5p	ADAR	ENSG00000160710
hsa-miR-142-5p	FKTN	ENSG00000106692
hsa-miR-142-5p	ZYG11B	ENSG00000162378
hsa-miR-142-5p	RSF1	ENSG00000048649
hsa-miR-142-5p	NRDE2	ENSG00000119720
hsa-miR-142-5p	IDS	ENSG00000010404
hsa-miR-142-5p	ATAD1	ENSG00000138138
hsa-miR-142-5p	SOWAHC	ENSG00000198142
hsa-miR-142-5p	ZNF43	ENSG00000198521
hsa-miR-142-5p	SZRD1	ENSG00000055070
hsa-miR-142-5p	PDZD2	ENSG00000133401
hsa-miR-142-5p	C12orf5	ENSG00000078237
hsa-miR-142-5p	MCL1	ENSG00000143384
hsa-miR-142-5p	PTPN4	ENSG00000088179
hsa-miR-142-5p	ACTG1	ENSG00000184009
hsa-miR-142-5p	GSPT2	ENSG00000189369
hsa-miR-142-5p	TOMM20	ENSG00000173726
hsa-miR-142-5p	SLC25A32	ENSG00000164933
hsa-miR-142-5p	STK38	ENSG00000112079
hsa-miR-142-5p	PERP	ENSG00000112378
hsa-miR-142-5p	U2SURP	ENSG00000163714
hsa-miR-142-5p	HERPUD1	ENSG00000051108
hsa-miR-142-5p	PGM2	ENSG00000169299
hsa-miR-142-5p	GDF11	ENSG00000135414
hsa-miR-142-5p	ZNF148	ENSG00000163848
hsa-miR-142-5p	PELO	ENSG00000152684
hsa-miR-142-5p	NRBP1	ENSG00000115216
hsa-miR-142-5p	ZFC3H1	ENSG00000133858
hsa-miR-142-5p	FRS2	ENSG00000166225
hsa-miR-142-5p	KLF12	ENSG00000118922
hsa-miR-142-5p	CAMSAP2	ENSG00000118200
hsa-miR-142-5p	MCM4	ENSG00000104738
hsa-miR-142-5p	PPP3R1	ENSG00000221823
hsa-miR-142-5p	ZFP36	ENSG00000128016
hsa-miR-142-5p	ASXL1	ENSG00000171456
hsa-miR-142-5p	PLEKHF2	ENSG00000175895
hsa-miR-142-5p	ZNF562	ENSG00000171466
hsa-miR-142-5p	TRPS1	ENSG00000104447
hsa-miR-142-5p	CLCC1	ENSG00000121940
hsa-miR-142-5p	MAP9	ENSG00000164114
hsa-miR-142-5p	NBN	ENSG00000104320
hsa-miR-142-5p	KLHL20	ENSG00000076321
hsa-miR-142-5p	EYA4	ENSG00000112319
hsa-miR-142-5p	RRM2B	ENSG00000048392
hsa-miR-142-5p	ZNF664	ENSG00000179195
hsa-miR-142-5p	ATG4D	ENSG00000130734
hsa-miR-142-5p	BCL10	ENSG00000142867
hsa-miR-142-5p	PTBP1	ENSG00000011304
hsa-miR-142-5p	C7orf60	ENSG00000164603
hsa-miR-142-5p	CPSF6	ENSG00000111605
hsa-miR-142-5p	MPZL1	ENSG00000197965
hsa-miR-142-5p	CDKN1B	ENSG00000111276
hsa-miR-142-5p	ECHDC1	ENSG00000093144
hsa-miR-142-5p	ANKRD29	ENSG00000154065
hsa-miR-142-5p	FOXK1	ENSG00000164916
hsa-miR-142-5p	SYNJ1	ENSG00000159082
hsa-miR-142-5p	STYX	ENSG00000198252
hsa-miR-142-5p	MACF1	ENSG00000127603
hsa-miR-142-5p	XPOT	ENSG00000184575
hsa-miR-142-5p	SNTB2	ENSG00000168807
hsa-miR-142-5p	ATP11B	ENSG00000058063
hsa-miR-142-5p	SQLE	ENSG00000104549
hsa-miR-142-5p	ANKIB1	ENSG00000001629
hsa-miR-142-5p	PPTC7	ENSG00000196850
hsa-miR-142-5p	BOD1L1	ENSG00000038219
hsa-miR-142-5p	LIN28B	ENSG00000187772
hsa-miR-142-5p	IL21R	ENSG00000103522
hsa-miR-142-5p	AFF4	ENSG00000072364
hsa-miR-142-5p	ANKRD17	ENSG00000132466
hsa-miR-142-5p	UBE4A	ENSG00000110344
hsa-miR-142-5p	MRPS16	ENSG00000182180
hsa-miR-142-5p	OLFM4	ENSG00000102837
hsa-miR-142-5p	CSDE1	ENSG00000009307
hsa-miR-142-5p	TTC17	ENSG00000052841
hsa-miR-142-5p	PRUNE2	ENSG00000106772
hsa-miR-142-5p	MCFD2	ENSG00000180398
hsa-miR-142-5p	MIB1	ENSG00000101752
hsa-miR-142-5p	MACROD2	ENSG00000172264
hsa-miR-142-5p	TNFAIP3	ENSG00000118503
hsa-miR-142-5p	AC012123.1	ENSG00000228835
hsa-miR-142-5p	RAB21	ENSG00000080371
hsa-miR-142-5p	LRP12	ENSG00000147650
hsa-miR-142-5p	TNFSF13B	ENSG00000102524
hsa-miR-142-5p	PIK3C2B	ENSG00000133056
hsa-miR-142-5p	BTBD3	ENSG00000132640
hsa-miR-142-5p	PPP3CC	ENSG00000120910
hsa-miR-142-5p	TMOD3	ENSG00000138594
hsa-miR-142-5p	TARDBP	ENSG00000120948
hsa-miR-142-5p	NOTCH2	ENSG00000134250
hsa-miR-142-5p	CCNH	ENSG00000134480
hsa-miR-142-5p	VAPA	ENSG00000101558
hsa-miR-142-5p	SNN	ENSG00000184602
hsa-miR-142-5p	MAP3K1	ENSG00000095015
hsa-miR-142-5p	GM2A	ENSG00000196743
hsa-miR-142-5p	ARFGEF2	ENSG00000124198
hsa-miR-142-5p	RNF138	ENSG00000134758
hsa-miR-142-5p	SH3GLB1	ENSG00000097033
hsa-miR-142-5p	MED17	ENSG00000042429
hsa-miR-142-5p	UBE2J1	ENSG00000198833
hsa-miR-142-5p	FAM91A1	ENSG00000176853
hsa-miR-142-5p	CD2AP	ENSG00000198087
hsa-miR-142-5p	NARS	ENSG00000134440
hsa-miR-142-5p	ZKSCAN8	ENSG00000198315
hsa-miR-142-5p	KRAS	ENSG00000133703
hsa-miR-142-5p	SPRYD7	ENSG00000123178
hsa-miR-142-5p	CNOT8	ENSG00000155508
hsa-miR-142-5p	CDK6	ENSG00000105810
hsa-miR-142-5p	HOMER2	ENSG00000103942
hsa-miR-142-5p	C1orf21	ENSG00000116667
hsa-miR-142-5p	LIPT1	ENSG00000144182
hsa-miR-142-5p	ZNF789	ENSG00000198556
hsa-miR-142-5p	TCEB1	ENSG00000154582
hsa-miR-142-5p	PHF10	ENSG00000130024
hsa-miR-142-5p	MTMR12	ENSG00000150712
hsa-miR-142-5p	SNIP1	ENSG00000163877
hsa-miR-142-5p	MTMR10	ENSG00000166912
hsa-miR-142-5p	PRPF8	ENSG00000174231
hsa-miR-142-5p	HPS3	ENSG00000163755
hsa-miR-142-5p	CELF1	ENSG00000149187
hsa-miR-142-5p	RAD51D	ENSG00000185379
hsa-miR-142-5p	VHL	ENSG00000134086
hsa-miR-142-5p	EPAS1	ENSG00000116016
hsa-miR-142-5p	MAT2B	ENSG00000038274
hsa-miR-142-5p	TAOK1	ENSG00000160551
hsa-miR-142-5p	TDG	ENSG00000139372
hsa-miR-142-5p	CAPZA1	ENSG00000116489
hsa-miR-142-5p	CANX	ENSG00000127022
hsa-miR-142-5p	PFDN2	ENSG00000143256
hsa-miR-142-5p	CAPRIN1	ENSG00000135387
hsa-miR-142-5p	IER3	ENSG00000137331
hsa-miR-142-5p	RFX7	ENSG00000181827
hsa-miR-142-5p	SP2	ENSG00000167182
hsa-miR-142-5p	ANLN	ENSG00000011426
hsa-miR-142-5p	ZDHHC3	ENSG00000163812
hsa-miR-142-5p	KLF10	ENSG00000155090
hsa-miR-142-5p	ZNF680	ENSG00000173041
hsa-miR-142-5p	MPP5	ENSG00000072415
hsa-miR-142-5p	KIAA1456	ENSG00000250305
hsa-miR-142-5p	MTBP	ENSG00000172167
hsa-miR-142-5p	TNRC6B	ENSG00000100354
hsa-miR-142-5p	PHF6	ENSG00000156531
hsa-miR-142-5p	PRRC2C	ENSG00000117523
hsa-miR-142-5p	RICTOR	ENSG00000164327
hsa-miR-142-5p	PANK3	ENSG00000120137
hsa-miR-142-5p	SRSF1	ENSG00000136450
hsa-miR-142-5p	CXCL3	ENSG00000163734
hsa-miR-142-5p	NMI	ENSG00000123609
hsa-miR-142-5p	GABPB1	ENSG00000104064
hsa-miR-142-5p	ZNF207	ENSG00000010244
hsa-miR-142-5p	SLC25A38	ENSG00000144659
hsa-miR-142-5p	STK39	ENSG00000198648
hsa-miR-142-5p	TRIP12	ENSG00000153827
hsa-miR-142-5p	SIPA1L1	ENSG00000197555
hsa-miR-142-5p	CCSAP	ENSG00000154429
hsa-miR-142-5p	ARL8B	ENSG00000134108
hsa-miR-142-5p	PAPD5	ENSG00000121274
hsa-miR-142-5p	TRMT13	ENSG00000122435
hsa-miR-142-5p	FAM217B	ENSG00000196227
hsa-miR-142-5p	LAPTM4A	ENSG00000068697
hsa-miR-142-5p	EDEM3	ENSG00000116406
hsa-miR-142-5p	MTR	ENSG00000116984
hsa-miR-142-5p	MMAA	ENSG00000151611
hsa-miR-142-5p	MAN1A2	ENSG00000198162
hsa-miR-142-5p	MYO1D	ENSG00000176658
hsa-miR-142-5p	TRUB1	ENSG00000165832
hsa-miR-142-5p	MAVS	ENSG00000088888
hsa-miR-142-5p	TICRR	ENSG00000140534
hsa-miR-142-5p	ITGAV	ENSG00000138448
hsa-miR-142-5p	ABHD10	ENSG00000144827
hsa-miR-142-5p	RASA1	ENSG00000145715
hsa-miR-142-5p	KLHL42	ENSG00000087448
hsa-miR-142-5p	ZFYVE16	ENSG00000039319
hsa-miR-142-5p	NFAT5	ENSG00000102908
hsa-miR-142-5p	MFSD9	ENSG00000135953
hsa-miR-142-5p	KLHDC10	ENSG00000128607
hsa-miR-142-5p	CWC22	ENSG00000163510
hsa-miR-142-5p	ZNF845	ENSG00000213799
hsa-miR-142-5p	ATP5G3	ENSG00000154518
hsa-miR-142-5p	EPT1	ENSG00000138018
hsa-miR-142-5p	EIF2A	ENSG00000144895
hsa-miR-142-5p	GGA2	ENSG00000103365
hsa-miR-142-5p	CD82	ENSG00000085117
hsa-miR-142-5p	RAB3IP	ENSG00000127328
hsa-miR-142-5p	CCND1	ENSG00000110092
hsa-miR-142-5p	FAM117B	ENSG00000138439
hsa-miR-142-5p	FNDC3B	ENSG00000075420
hsa-miR-142-5p	UBE2A	ENSG00000077721
hsa-miR-142-5p	ZNF678	ENSG00000181450
hsa-miR-142-5p	ACTR3	ENSG00000115091
hsa-miR-142-5p	ELOVL1	ENSG00000066322
hsa-miR-142-5p	CRY2	ENSG00000121671
hsa-miR-142-5p	CRLS1	ENSG00000088766
hsa-miR-142-5p	NRD1	ENSG00000078618
hsa-miR-142-5p	CNGB3	ENSG00000170289
hsa-miR-142-5p	SBNO1	ENSG00000139697
hsa-miR-142-5p	GIGYF2	ENSG00000204120
hsa-miR-142-5p	MYLIP	ENSG00000007944
hsa-miR-142-5p	MXI1	ENSG00000119950
hsa-miR-142-5p	RAPGEF2	ENSG00000109756
hsa-miR-142-5p	ST8SIA4	ENSG00000113532
hsa-miR-142-5p	SLC4A7	ENSG00000033867
hsa-miR-142-5p	HELZ	ENSG00000198265
hsa-miR-142-5p	RGMB	ENSG00000174136
hsa-miR-142-5p	ZNF254	ENSG00000213096
hsa-miR-142-5p	FAF1	ENSG00000185104
hsa-miR-142-5p	GTPBP8	ENSG00000163607
hsa-miR-142-5p	PBRM1	ENSG00000163939
hsa-miR-142-5p	CTC-534A2.2	ENSG00000253251
hsa-miR-142-5p	HMCN1	ENSG00000143341
hsa-miR-142-5p	MKLN1	ENSG00000128585
hsa-miR-142-5p	TP53INP1	ENSG00000164938
hsa-miR-142-5p	SRSF6	ENSG00000124193
hsa-miR-142-5p	CCT6B	ENSG00000132141
hsa-miR-142-5p	MLH3	ENSG00000119684
hsa-miR-142-5p	IGF2	ENSG00000167244
hsa-miR-142-5p	C21orf91	ENSG00000154642
hsa-miR-142-5p	CCT8	ENSG00000156261
hsa-miR-142-5p	ZFP36L1	ENSG00000185650
hsa-miR-142-5p	FAM49B	ENSG00000153310
hsa-miR-142-5p	STK35	ENSG00000125834
hsa-miR-142-5p	PCBP1	ENSG00000169564
hsa-miR-142-5p	SMARCA1	ENSG00000102038
hsa-miR-142-5p	DYRK3	ENSG00000143479
hsa-miR-142-5p	FRMD6	ENSG00000139926
hsa-miR-142-5p	ZC3H12C	ENSG00000149289
hsa-miR-142-5p	GLO1	ENSG00000124767
hsa-miR-142-5p	ZNF614	ENSG00000142556
hsa-miR-142-5p	DENND4C	ENSG00000137145
hsa-miR-142-5p	EGLN3	ENSG00000129521
hsa-miR-142-5p	MYO5A	ENSG00000197535
hsa-miR-142-5p	SLC38A2	ENSG00000134294
hsa-miR-142-5p	FASTKD1	ENSG00000138399
hsa-miR-142-5p	DDB1	ENSG00000167986
hsa-miR-142-5p	RAB11A	ENSG00000103769
hsa-miR-142-5p	KCNH5	ENSG00000140015
hsa-miR-142-5p	RBM26	ENSG00000139746
hsa-miR-142-5p	C5orf51	ENSG00000205765
hsa-miR-142-5p	FER	ENSG00000151422
hsa-miR-142-5p	NCAPG	ENSG00000109805
hsa-miR-142-5p	ELOVL5	ENSG00000012660
hsa-miR-142-5p	SFPQ	ENSG00000116560
hsa-miR-142-5p	PAFAH1B3	ENSG00000079462
hsa-miR-142-5p	MR1	ENSG00000153029
hsa-miR-142-5p	SLC17A7	ENSG00000104888
hsa-miR-142-5p	PCMTD2	ENSG00000203880
hsa-miR-142-5p	TCF20	ENSG00000100207
hsa-miR-142-5p	PPM1L	ENSG00000163590
hsa-miR-142-5p	IFIT5	ENSG00000152778
hsa-miR-142-5p	SOS1	ENSG00000115904
hsa-miR-142-5p	NAMPT	ENSG00000105835
hsa-miR-142-5p	RORA	ENSG00000069667
hsa-miR-142-5p	TNIP2	ENSG00000168884
hsa-miR-142-5p	HSP90B1	ENSG00000166598
hsa-miR-142-5p	YLPM1	ENSG00000119596
hsa-miR-142-5p	SLC25A36	ENSG00000114120
hsa-miR-142-5p	ZNF708	ENSG00000182141
hsa-miR-142-5p	HARS2	ENSG00000112855
hsa-miR-142-5p	PEX5L	ENSG00000114757
hsa-miR-142-5p	TMPO	ENSG00000120802
hsa-miR-142-5p	SS18L1	ENSG00000184402
hsa-miR-142-5p	KLHL15	ENSG00000174010
hsa-miR-142-5p	EOGT	ENSG00000163378
hsa-miR-142-5p	PLEK	ENSG00000115956
hsa-miR-142-5p	EEF1A1	ENSG00000156508
hsa-miR-142-5p	LARP4	ENSG00000161813
hsa-miR-142-5p	XRN1	ENSG00000114127
hsa-miR-142-5p	PIP5K1A	ENSG00000143398
hsa-miR-142-5p	OTUD4	ENSG00000164164
hsa-miR-142-5p	PTP4A1	ENSG00000112245
hsa-miR-142-5p	SDE2	ENSG00000143751
hsa-miR-142-5p	CD109	ENSG00000156535
hsa-miR-142-5p	HSPA4L	ENSG00000164070
hsa-miR-142-5p	SLC36A1	ENSG00000123643
hsa-miR-142-5p	CNOT3	ENSG00000088038
hsa-miR-142-5p	TSNAX	ENSG00000116918
hsa-miR-142-5p	FRYL	ENSG00000075539
hsa-miR-142-5p	NUDT22	ENSG00000149761
hsa-miR-142-5p	PIK3C2A	ENSG00000011405
hsa-miR-142-5p	SURF4	ENSG00000148248
hsa-miR-142-5p	CYSLTR1	ENSG00000173198
hsa-miR-142-5p	IGF2BP3	ENSG00000136231
hsa-miR-142-5p	ZC3H11A	ENSG00000058673
hsa-miR-142-5p	ZNF430	ENSG00000118620
hsa-miR-142-5p	CDK13	ENSG00000065883
hsa-miR-142-5p	MED28	ENSG00000118579
hsa-miR-142-5p	YY1	ENSG00000100811
hsa-miR-142-5p	B4GALT3	ENSG00000158850
hsa-miR-142-5p	FAM13B	ENSG00000031003
hsa-miR-142-5p	SEMA4B	ENSG00000185033
hsa-miR-142-5p	FNIP1	ENSG00000217128
hsa-miR-142-5p	AKIRIN1	ENSG00000174574
hsa-miR-142-5p	CDC23	ENSG00000094880
hsa-miR-142-5p	FDX1	ENSG00000137714
hsa-miR-142-5p	NFE2L2	ENSG00000116044
hsa-miR-142-5p	EPC2	ENSG00000135999
hsa-miR-142-5p	PSMA3	ENSG00000100567
hsa-miR-142-5p	BBS10	ENSG00000179941
hsa-miR-142-5p	TSPAN14	ENSG00000108219
hsa-miR-142-5p	VMA21	ENSG00000160131
hsa-miR-142-5p	CD200R1	ENSG00000163606
hsa-miR-142-5p	EP300	ENSG00000100393
hsa-miR-142-5p	HDLBP	ENSG00000115677
hsa-miR-142-5p	BTG3	ENSG00000154640
hsa-miR-142-5p	MPRIP	ENSG00000133030
hsa-miR-142-5p	CASP8	ENSG00000064012
hsa-miR-142-5p	KCNAB2	ENSG00000069424
hsa-miR-142-5p	CHSY1	ENSG00000131873
hsa-miR-142-5p	GPCPD1	ENSG00000125772
hsa-miR-142-5p	GTF2H3	ENSG00000111358
hsa-miR-142-5p	CTSA	ENSG00000064601
hsa-miR-142-5p	PPP2CB	ENSG00000104695
hsa-miR-142-5p	PLAG1	ENSG00000181690
hsa-miR-142-5p	ATXN7L3B	ENSG00000253719
hsa-miR-142-5p	NFIB	ENSG00000147862
hsa-miR-142-5p	THUMPD1	ENSG00000066654
hsa-miR-142-5p	REV3L	ENSG00000009413
hsa-miR-142-5p	ATF7IP	ENSG00000171681
hsa-miR-142-5p	TEF	ENSG00000167074
hsa-miR-142-5p	CDK12	ENSG00000167258
hsa-miR-142-5p	CNOT1	ENSG00000125107
hsa-miR-142-5p	PHF12	ENSG00000109118
hsa-miR-142-5p	TSPYL1	ENSG00000189241
hsa-miR-142-5p	CBY1	ENSG00000100211
hsa-miR-142-5p	SUZ12	ENSG00000178691
hsa-miR-142-5p	CCNE1	ENSG00000105173
hsa-miR-142-5p	CCDC88C	ENSG00000015133
hsa-miR-142-5p	SNX13	ENSG00000071189
hsa-miR-142-5p	ZNF684	ENSG00000117010
hsa-miR-142-5p	SLC16A7	ENSG00000118596
hsa-miR-142-5p	ABI1	ENSG00000136754
hsa-miR-142-5p	ATP6V1C1	ENSG00000155097
hsa-miR-142-5p	NGLY1	ENSG00000151092
hsa-miR-142-5p	MIS12	ENSG00000167842
hsa-miR-142-5p	IL6ST	ENSG00000134352
hsa-miR-142-5p	ZNF644	ENSG00000122482
hsa-miR-142-5p	SEMA7A	ENSG00000138623
hsa-miR-142-5p	NAPB	ENSG00000125814
hsa-miR-142-5p	NUP43	ENSG00000120253
hsa-miR-142-5p	ENPP1	ENSG00000197594
hsa-miR-142-5p	KMT2A	ENSG00000118058
hsa-miR-142-5p	GLOD4	ENSG00000167699
hsa-miR-142-5p	AKAP10	ENSG00000108599
hsa-miR-142-5p	GPI	ENSG00000105220
hsa-miR-142-5p	SLBP	ENSG00000163950
hsa-miR-142-5p	UBN2	ENSG00000157741
hsa-miR-142-5p	ABHD3	ENSG00000158201
hsa-miR-142-5p	DIMT1	ENSG00000086189
hsa-miR-142-5p	PKN2	ENSG00000065243
hsa-miR-142-5p	EIF4G3	ENSG00000075151
hsa-miR-142-5p	CBX7	ENSG00000100307
hsa-miR-142-5p	RBM12B	ENSG00000183808
hsa-miR-142-5p	STMN1	ENSG00000117632
hsa-miR-142-5p	MFSD8	ENSG00000164073
hsa-miR-142-5p	AAK1	ENSG00000115977
hsa-miR-142-5p	TNRC6A	ENSG00000090905
hsa-miR-142-5p	MAP3K2	ENSG00000169967
hsa-miR-142-5p	ARF6	ENSG00000165527
hsa-miR-142-5p	MBNL1	ENSG00000152601
hsa-miR-142-5p	ZFYVE21	ENSG00000100711
hsa-miR-142-5p	NANP	ENSG00000170191
hsa-miR-142-5p	GMCL1	ENSG00000087338
hsa-miR-142-5p	CNEP1R1	ENSG00000205423
hsa-miR-142-5p	MAP3K8	ENSG00000107968
hsa-miR-142-5p	LRR1	ENSG00000165501
hsa-miR-142-5p	LDLR	ENSG00000130164
hsa-miR-142-5p	NUP155	ENSG00000113569
hsa-miR-142-5p	ZCCHC8	ENSG00000033030
hsa-miR-142-5p	HMGCS1	ENSG00000112972
hsa-miR-142-5p	BCOR	ENSG00000183337
hsa-miR-142-5p	RUFY2	ENSG00000204130
hsa-miR-142-5p	FAM214A	ENSG00000047346
hsa-miR-142-5p	RASSF8	ENSG00000123094
hsa-miR-142-5p	YES1	ENSG00000176105
hsa-miR-142-5p	PRKDC	ENSG00000253729
hsa-miR-142-5p	EYA1	ENSG00000104313
hsa-miR-142-5p	BVES	ENSG00000112276
hsa-miR-142-5p	UBE2W	ENSG00000104343
hsa-miR-142-5p	TMEM127	ENSG00000135956
hsa-miR-142-5p	PDE7A	ENSG00000205268
hsa-miR-142-5p	XRN2	ENSG00000088930
hsa-miR-142-5p	NFYC	ENSG00000066136
hsa-miR-142-5p	ULK1	ENSG00000177169
hsa-miR-142-5p	MAN1A1	ENSG00000111885
hsa-miR-142-5p	SUCO	ENSG00000094975
hsa-miR-142-5p	UTRN	ENSG00000152818
hsa-miR-142-5p	RPS6KA4	ENSG00000162302
hsa-miR-142-5p	GTF2A1	ENSG00000165417
hsa-miR-142-5p	PTEN	ENSG00000171862
hsa-miR-142-5p	ZNF652	ENSG00000198740
hsa-miR-142-5p	MUT	ENSG00000146085
hsa-miR-142-5p	DCTN6	ENSG00000104671
hsa-miR-142-5p	SIX4	ENSG00000100625
hsa-miR-142-5p	DNAJB4	ENSG00000162616
hsa-miR-142-5p	GPR65	ENSG00000140030
hsa-miR-142-5p	CHD6	ENSG00000124177
hsa-miR-142-5p	ATL3	ENSG00000184743
hsa-miR-142-5p	LATS1	ENSG00000131023
hsa-miR-142-5p	OSMR	ENSG00000145623
hsa-miR-142-5p	ATP13A3	ENSG00000133657
hsa-miR-142-5p	MAPK1	ENSG00000100030
hsa-miR-142-5p	NUP188	ENSG00000095319
hsa-miR-142-5p	FNDC3A	ENSG00000102531
hsa-miR-142-5p	NUPL1	ENSG00000139496
hsa-miR-142-5p	CD84	ENSG00000066294
hsa-miR-142-5p	C5orf15	ENSG00000113583
hsa-miR-142-5p	MED6	ENSG00000133997
hsa-miR-142-5p	ZNF561	ENSG00000171469
hsa-miR-142-5p	CHD9	ENSG00000177200
hsa-miR-142-5p	ABL2	ENSG00000143322
hsa-miR-142-5p	RAD21	ENSG00000164754
hsa-miR-142-5p	CAPRIN2	ENSG00000110888
hsa-miR-142-5p	FNBP4	ENSG00000109920
hsa-miR-142-5p	ZNF248	ENSG00000198105
hsa-miR-142-5p	CBX5	ENSG00000094916
hsa-miR-142-5p	BAZ2B	ENSG00000123636
hsa-miR-142-5p	CCP110	ENSG00000103540
hsa-miR-142-5p	ORC5	ENSG00000164815
hsa-miR-142-5p	MAML1	ENSG00000161021
hsa-miR-142-5p	MDM2	ENSG00000135679
hsa-miR-142-5p	PGD	ENSG00000142657
hsa-miR-142-5p	MTDH	ENSG00000147649
hsa-miR-142-5p	SLC35E2B	ENSG00000189339
hsa-miR-142-5p	KIAA1551	ENSG00000174718
hsa-miR-142-5p	PNISR	ENSG00000132424
hsa-miR-142-5p	CCNL1	ENSG00000163660
hsa-miR-142-5p	BCL2L11	ENSG00000153094
hsa-miR-142-5p	CLOCK	ENSG00000134852
hsa-miR-142-5p	TBRG1	ENSG00000154144
hsa-miR-142-5p	ZMYM3	ENSG00000147130
hsa-miR-142-5p	KIF5B	ENSG00000170759
hsa-miR-142-5p	RNH1	ENSG00000023191
hsa-miR-142-5p	ZNF689	ENSG00000156853
hsa-miR-142-5p	PHLDA1	ENSG00000139289
hsa-miR-142-5p	NSUN6	ENSG00000241058
hsa-miR-142-5p	USP34	ENSG00000115464
hsa-miR-142-5p	XIAP	ENSG00000101966
hsa-miR-142-5p	ERI1	ENSG00000104626
hsa-miR-142-5p	SOX5	ENSG00000134532
hsa-miR-142-5p	GSTCD	ENSG00000138780
hsa-miR-142-5p	KIAA1430	ENSG00000164323
hsa-miR-142-5p	ZKSCAN1	ENSG00000106261
hsa-miR-142-5p	FNIP2	ENSG00000052795
hsa-miR-142-5p	SYNCRIP	ENSG00000135316
hsa-miR-142-5p	ZNF624	ENSG00000197566
hsa-miR-142-5p	RMND5A	ENSG00000153561
hsa-miR-142-5p	C2ORF15	ENSG00000273045
hsa-miR-142-5p	CCL4	ENSG00000275302
hsa-miR-142-5p	PALM2-AKAP2	ENSG00000157654
hsa-miR-142-5p	HNF1B	ENSG00000275410
hsa-miR-142-5p	ZFP91	ENSG00000186660
hsa-miR-184	KIF1B	ENSG00000054523
hsa-miR-185	BRPF3	ENSG00000096070
hsa-miR-186	YWHAG	ENSG00000170027
hsa-miR-187	FRS2	ENSG00000166225
hsa-miR-188	UTP3	ENSG00000132467
hsa-miR-189	WNK1	ENSG00000060237
hsa-miR-190	NOTCH2	ENSG00000134250
hsa-miR-191	BNC1	ENSG00000169594
hsa-miR-192	WDR74	ENSG00000133316
hsa-miR-193	LIF	ENSG00000128342
hsa-miR-194	PABPC3	ENSG00000151846
hsa-miR-195	SMAGP	ENSG00000170545
hsa-miR-196	MECP2	ENSG00000169057
hsa-miR-197	ZMIZ1	ENSG00000108175
hsa-miR-198	ARHGDIA	ENSG00000141522
hsa-miR-199	SRRM2	ENSG00000167978
hsa-miR-200	TSC22D2	ENSG00000196428
hsa-miR-201	AP3D1	ENSG00000065000
hsa-miR-202	LAMC1	ENSG00000135862
hsa-miR-203	VMA21	ENSG00000160131
hsa-miR-204	BCL2A1	ENSG00000140379
hsa-miR-205	CALR	ENSG00000179218
hsa-miR-206	LTBP1	ENSG00000049323
hsa-miR-207	TNPO2	ENSG00000105576
hsa-miR-208	ZCCHC24	ENSG00000165424
hsa-miR-209	ACCS	ENSG00000110455
hsa-miR-198	RTN4	ENSG00000115310
hsa-miR-199	EIF3L	ENSG00000100129
hsa-miR-200	FOS	ENSG00000170345
hsa-miR-201	ACKR3	ENSG00000144476
hsa-miR-202	PRPF4B	ENSG00000112739
hsa-miR-203	SMC1A	ENSG00000072501
hsa-miR-204	RPN1	ENSG00000163902
hsa-miR-205	PLEC	ENSG00000178209
hsa-miR-206	SSH1	ENSG00000084112
hsa-miR-207	PTRF	ENSG00000177469
hsa-miR-208	ANKRD52	ENSG00000139645
hsa-miR-209	ELK3	ENSG00000111145
hsa-miR-210	PHGDH	ENSG00000092621
hsa-miR-211	HTT	ENSG00000197386
hsa-miR-212	MCL1	ENSG00000143384
hsa-miR-213	FOXM1	ENSG00000111206
hsa-miR-214	NFIL3	ENSG00000165030
hsa-miR-215	PTPN1	ENSG00000196396
hsa-miR-216	FAM127B	ENSG00000203950
hsa-miR-217	EPG5	ENSG00000152223
hsa-miR-218	TSHZ3	ENSG00000121297
hsa-miR-219	PTPRF	ENSG00000142949
hsa-miR-220	ASPH	ENSG00000198363
hsa-miR-221	CDKN2A	ENSG00000147889
hsa-miR-222	PLOD2	ENSG00000152952
hsa-miR-223	FSTL1	ENSG00000163430
hsa-miR-224	CORO1C	ENSG00000110880
hsa-miR-225	CHD4	ENSG00000111642
hsa-miR-226	EPAS1	ENSG00000116016
hsa-miR-227	c-Myb(hsa)	c-Myb(hsa)
hsa-miR-228	DMRT2	ENSG00000173253
hsa-miR-229	NOP14	ENSG00000087269
hsa-miR-230	ANKRD40	ENSG00000154945
hsa-miR-231	ARHGAP35	ENSG00000160007
hsa-miR-232	DUSP10	ENSG00000143507
hsa-miR-233	RGS3	ENSG00000138835
hsa-miR-234	JUN	ENSG00000177606
hsa-miR-235	TXLNA	ENSG00000084652
hsa-miR-236	LPAR1	ENSG00000198121
hsa-miR-237	PMM2	ENSG00000140650
hsa-miR-238	RING1	ENSG00000204227
hsa-miR-239	ITM2C	ENSG00000135916
hsa-miR-240	RNF24	ENSG00000101236
hsa-miR-241	NFKB2	ENSG00000077150
hsa-miR-242	COPS3	ENSG00000141030
hsa-miR-243	YARS	ENSG00000134684
hsa-miR-244	FRMD6	ENSG00000139926
hsa-miR-245	VCP	ENSG00000165280
hsa-miR-246	HSP90AB1	ENSG00000096384
hsa-miR-247	CENPB	ENSG00000125817
hsa-miR-248	MCMBP	ENSG00000197771
hsa-miR-249	CDCA7	ENSG00000144354
hsa-miR-250	BAZ2A	ENSG00000076108
hsa-miR-251	GPX4	ENSG00000167468
hsa-miR-252	ACTN4	ENSG00000130402
hsa-miR-253	HERC4	ENSG00000148634
hsa-miR-254	UBE2D1	ENSG00000072401
hsa-miR-255	AHCY	ENSG00000101444
hsa-miR-256	LAPTM4B	ENSG00000104341
hsa-miR-257	DRG2	ENSG00000108591
hsa-miR-258	TNC	ENSG00000041982
hsa-miR-259	STAT1	ENSG00000115415
hsa-miR-260	EHD2	ENSG00000024422
hsa-miR-261	RPS15	ENSG00000115268
hsa-miR-262	EHD1	ENSG00000110047
hsa-miR-263	ERRFI1	ENSG00000116285
hsa-miR-264	TLN1	ENSG00000137076
hsa-miR-265	CYB5R3	ENSG00000100243
hsa-miR-266	HYOU1	ENSG00000149428
hsa-miR-267	PRRC2A	ENSG00000204469
hsa-miR-268	CPSF3	ENSG00000119203
hsa-miR-269	PGK1	ENSG00000102144
hsa-miR-270	MCM3	ENSG00000112118
hsa-miR-271	MYO1B	ENSG00000128641
hsa-miR-272	RNF115	ENSG00000265491
hsa-miR-30a-5p	AHI1	ENSG00000135541
hsa-miR-30a-5p	BMI1	ENSG00000168283
hsa-miR-30a-5p	CCNT2	ENSG00000082258
hsa-miR-30a-5p	POLR2B	ENSG00000047315
hsa-miR-30a-5p	POLE3	ENSG00000148229
hsa-miR-30a-5p	ARPC5	ENSG00000162704
hsa-miR-30a-5p	ERLIN1	ENSG00000107566
hsa-miR-30a-5p	RPRD2	ENSG00000163125
hsa-miR-30a-5p	NDUFS2	ENSG00000158864
hsa-miR-30a-5p	TAOK3	ENSG00000135090
hsa-miR-30a-5p	E2F7	ENSG00000165891
hsa-miR-30a-5p	PELI1	ENSG00000197329
hsa-miR-30a-5p	DDI2	ENSG00000197312
hsa-miR-30a-5p	TRIB3	ENSG00000101255
hsa-miR-30a-5p	ABCB10	ENSG00000135776
hsa-miR-30a-5p	PAK1IP1	ENSG00000111845
hsa-miR-30a-5p	TWF1	ENSG00000151239
hsa-miR-30a-5p	FBXO5	ENSG00000112029
hsa-miR-30a-5p	AK2	ENSG00000004455
hsa-miR-30a-5p	IRS2	ENSG00000185950
hsa-miR-30a-5p	KLHL28	ENSG00000179454
hsa-miR-30a-5p	CAMK2D	ENSG00000145349
hsa-miR-30a-5p	RNF11	ENSG00000123091
hsa-miR-30a-5p	ANP32E	ENSG00000143401
hsa-miR-30a-5p	SLC41A2	ENSG00000136052
hsa-miR-30a-5p	FASN	ENSG00000169710
hsa-miR-30a-5p	HIST1H1A	ENSG00000124610
hsa-miR-30a-5p	SLC38A1	ENSG00000111371
hsa-miR-30a-5p	NACA	ENSG00000196531
hsa-miR-30a-5p	PRLR	ENSG00000113494
hsa-miR-30a-5p	C22orf46	ENSG00000184208
hsa-miR-30a-5p	PPP1R2	ENSG00000184203
hsa-miR-30a-5p	PAQR3	ENSG00000163291
hsa-miR-30a-5p	MSI2	ENSG00000153944
hsa-miR-30a-5p	SAP18	ENSG00000150459
hsa-miR-30a-5p	MLK4	ENSG00000143674
hsa-miR-30a-5p	PICALM	ENSG00000073921
hsa-miR-30a-5p	DARS2	ENSG00000117593
hsa-miR-30a-5p	ATP8A2	ENSG00000132932
hsa-miR-30a-5p	SCYL3	ENSG00000000457
hsa-miR-30a-5p	RNF44	ENSG00000146083
hsa-miR-30a-5p	BRWD3	ENSG00000165288
hsa-miR-30a-5p	ASB7	ENSG00000183475
hsa-miR-30a-5p	FAM120A	ENSG00000048828
hsa-miR-30a-5p	SOX4	ENSG00000124766
hsa-miR-30a-5p	CBX8	ENSG00000141570
hsa-miR-30a-5p	VCPKMT	ENSG00000100483
hsa-miR-30a-5p	URGCP	ENSG00000106608
hsa-miR-30a-5p	SLFN12	ENSG00000172123
hsa-miR-30a-5p	GEMIN6	ENSG00000152147
hsa-miR-30a-5p	ALS2	ENSG00000003393
hsa-miR-30a-5p	ITPRIP	ENSG00000148841
hsa-miR-30a-5p	FST	ENSG00000134363
hsa-miR-30a-5p	PTPN3	ENSG00000070159
hsa-miR-30a-5p	NOL12	ENSG00000273899
hsa-miR-30a-5p	NAT1	ENSG00000171428
hsa-miR-30a-5p	RHEBL1	ENSG00000167550
hsa-miR-30a-5p	USE1	ENSG00000053501
hsa-miR-30a-5p	MGAT2	ENSG00000168282
hsa-miR-30a-5p	PCNA	ENSG00000132646
hsa-miR-30a-5p	GUCD1	ENSG00000138867
hsa-miR-30a-5p	ETAA1	ENSG00000143971
hsa-miR-30a-5p	RREB1	ENSG00000124782
hsa-miR-30a-5p	UTP15	ENSG00000164338
hsa-miR-30a-5p	PTPRK	ENSG00000152894
hsa-miR-30a-5p	EFCAB14	ENSG00000159658
hsa-miR-30a-5p	GALNT7	ENSG00000109586
hsa-miR-30a-5p	TELO2	ENSG00000100726
hsa-miR-30a-5p	FERMT2	ENSG00000073712
hsa-miR-30a-5p	CSNK2A2	ENSG00000070770
hsa-miR-30a-5p	PIEZO2	ENSG00000154864
hsa-miR-30a-5p	BECN1	ENSG00000126581
hsa-miR-30a-5p	SLC4A10	ENSG00000144290
hsa-miR-30a-5p	ELL2	ENSG00000118985
hsa-miR-30a-5p	CDH2	ENSG00000170558
hsa-miR-30a-5p	C2CD3	ENSG00000168014
hsa-miR-30a-5p	G3BP1	ENSG00000145907
hsa-miR-30a-5p	CPSF4	ENSG00000160917
hsa-miR-30a-5p	RARS2	ENSG00000146282
hsa-miR-30a-5p	ZNF638	ENSG00000075292
hsa-miR-30a-5p	UBE2R2	ENSG00000107341
hsa-miR-30a-5p	ASB1	ENSG00000065802
hsa-miR-30a-5p	CDH13	ENSG00000140945
hsa-miR-30a-5p	TM4SF1	ENSG00000169908
hsa-miR-30a-5p	SNX18	ENSG00000178996
hsa-miR-30a-5p	PDE4DIP	ENSG00000178104
hsa-miR-30a-5p	DNAJA1	ENSG00000086061
hsa-miR-30a-5p	CAPN2	ENSG00000162909
hsa-miR-30a-5p	TCEB3	ENSG00000011007
hsa-miR-30a-5p	GGCT	ENSG00000006625
hsa-miR-30a-5p	PRPF4B	ENSG00000112739
hsa-miR-30a-5p	IRF4	ENSG00000137265
hsa-miR-30a-5p	UNKL	ENSG00000059145
hsa-miR-30a-5p	FEM1B	ENSG00000169018
hsa-miR-30a-5p	LRP6	ENSG00000070018
hsa-miR-30a-5p	TWF2	ENSG00000247596
hsa-miR-30a-5p	TAPBP	ENSG00000112493
hsa-miR-30a-5p	RAP2B	ENSG00000181467
hsa-miR-30a-5p	EIF3F	ENSG00000175390
hsa-miR-30a-5p	ERI2	ENSG00000196678
hsa-miR-30a-5p	MET	ENSG00000105976
hsa-miR-30a-5p	SLC6A6	ENSG00000131389
hsa-miR-30a-5p	UTP14A	ENSG00000156697
hsa-miR-30a-5p	ZBTB11	ENSG00000066422
hsa-miR-30a-5p	DENND4A	ENSG00000174485
hsa-miR-30a-5p	GTF2E2	ENSG00000197265
hsa-miR-30a-5p	UBP1	ENSG00000153560
hsa-miR-30a-5p	GRB10	ENSG00000106070
hsa-miR-30a-5p	SLC44A5	ENSG00000137968
hsa-miR-30a-5p	RRAGD	ENSG00000025039
hsa-miR-30a-5p	CSK	ENSG00000103653
hsa-miR-30a-5p	CDT1	ENSG00000167513
hsa-miR-30a-5p	ZDHHC21	ENSG00000175893
hsa-miR-30a-5p	TBCB	ENSG00000105254
hsa-miR-30a-5p	ZBTB39	ENSG00000166860
hsa-miR-30a-5p	WARS2	ENSG00000116874
hsa-miR-30a-5p	RNF2	ENSG00000121481
hsa-miR-30a-5p	TIMM9	ENSG00000100575
hsa-miR-30a-5p	ARG1	ENSG00000118520
hsa-miR-30a-5p	CYFIP2	ENSG00000055163
hsa-miR-30a-5p	FBXL5	ENSG00000118564
hsa-miR-30a-5p	CEP97	ENSG00000182504
hsa-miR-30a-5p	TACC1	ENSG00000147526
hsa-miR-30a-5p	ZFAND5	ENSG00000107372
hsa-miR-30a-5p	PLAA	ENSG00000137055
hsa-miR-30a-5p	NDFIP2	ENSG00000102471
hsa-miR-30a-5p	WASL	ENSG00000106299
hsa-miR-30a-5p	TPD52	ENSG00000076554
hsa-miR-30a-5p	P4HA1	ENSG00000122884
hsa-miR-30a-5p	AKAP17A	ENSG00000197976
hsa-miR-30a-5p	TRIM23	ENSG00000113595
hsa-miR-30a-5p	ZIC2	ENSG00000043355
hsa-miR-30a-5p	RNF38	ENSG00000137075
hsa-miR-30a-5p	CSNK1G2	ENSG00000133275
hsa-miR-30a-5p	GCLC	ENSG00000001084
hsa-miR-30a-5p	ZNF827	ENSG00000151612
hsa-miR-30a-5p	ZSCAN32	ENSG00000140987
hsa-miR-30a-5p	ACSL3	ENSG00000123983
hsa-miR-30a-5p	TCERG1	ENSG00000113649
hsa-miR-30a-5p	PWWP2A	ENSG00000170234
hsa-miR-30a-5p	WDR12	ENSG00000138442
hsa-miR-30a-5p	LIG3	ENSG00000005156
hsa-miR-30a-5p	RTN4R	ENSG00000040608
hsa-miR-30a-5p	EPB41L2	ENSG00000079819
hsa-miR-30a-5p	TMED2	ENSG00000086598
hsa-miR-30a-5p	FAM135A	ENSG00000082269
hsa-miR-30a-5p	ZNF793	ENSG00000188227
hsa-miR-30a-5p	DDX50	ENSG00000107625
hsa-miR-30a-5p	NUCKS1	ENSG00000069275
hsa-miR-30a-5p	POLR2C	ENSG00000102978
hsa-miR-30a-5p	RIOK3	ENSG00000101782
hsa-miR-30a-5p	PREX1	ENSG00000124126
hsa-miR-30a-5p	ZRANB2	ENSG00000132485
hsa-miR-30a-5p	CTNND1	ENSG00000198561
hsa-miR-30a-5p	RAD23B	ENSG00000119318
hsa-miR-30a-5p	SMAD2	ENSG00000175387
hsa-miR-30a-5p	ZNF585B	ENSG00000245680
hsa-miR-30a-5p	ZNF791	ENSG00000173875
hsa-miR-30a-5p	KCNN4	ENSG00000104783
hsa-miR-30a-5p	CAMSAP1	ENSG00000130559
hsa-miR-30a-5p	ESCO2	ENSG00000171320
hsa-miR-30a-5p	DISC1	ENSG00000162946
hsa-miR-30a-5p	CASP4	ENSG00000196954
hsa-miR-30a-5p	TTF2	ENSG00000116830
hsa-miR-30a-5p	ELAVL2	ENSG00000107105
hsa-miR-30a-5p	SH2B3	ENSG00000111252
hsa-miR-30a-5p	HNRNPA1	ENSG00000135486
hsa-miR-30a-5p	DICER1	ENSG00000100697
hsa-miR-30a-5p	ARHGAP11A	ENSG00000198826
hsa-miR-30a-5p	CBX2	ENSG00000173894
hsa-miR-30a-5p	PHB2	ENSG00000215021
hsa-miR-30a-5p	DNM2	ENSG00000079805
hsa-miR-30a-5p	EN2	ENSG00000164778
hsa-miR-30a-5p	FBXO21	ENSG00000135108
hsa-miR-30a-5p	RBM12	ENSG00000244462
hsa-miR-30a-5p	SMUG1	ENSG00000123415
hsa-miR-30a-5p	MAST4	ENSG00000069020
hsa-miR-30a-5p	TMEM33	ENSG00000109133
hsa-miR-30a-5p	MMGT1	ENSG00000169446
hsa-miR-30a-5p	NRAS	ENSG00000213281
hsa-miR-30a-5p	PDK4	ENSG00000004799
hsa-miR-30a-5p	DNAJC3	ENSG00000102580
hsa-miR-30a-5p	LTN1	ENSG00000198862
hsa-miR-30a-5p	CPE	ENSG00000109472
hsa-miR-30a-5p	IKBIP	ENSG00000166130
hsa-miR-30a-5p	RNF122	ENSG00000133874
hsa-miR-30a-5p	C6orf136	ENSG00000204564
hsa-miR-30a-5p	WHSC1L1	ENSG00000147548
hsa-miR-30a-5p	RASA2	ENSG00000155903
hsa-miR-30a-5p	PPP2R3A	ENSG00000073711
hsa-miR-30a-5p	YWHAE	ENSG00000108953
hsa-miR-30a-5p	UNC119B	ENSG00000175970
hsa-miR-30a-5p	ELK4	ENSG00000158711
hsa-miR-30a-5p	SAMHD1	ENSG00000101347
hsa-miR-30a-5p	TMEM59	ENSG00000116209
hsa-miR-30a-5p	FYCO1	ENSG00000163820
hsa-miR-30a-5p	NA	ENSG00000206407
hsa-miR-30a-5p	BTRC	ENSG00000166167
hsa-miR-30a-5p	AP3S1	ENSG00000177879
hsa-miR-30a-5p	MSMO1	ENSG00000052802
hsa-miR-30a-5p	CHD1	ENSG00000153922
hsa-miR-30a-5p	KIF1B	ENSG00000054523
hsa-miR-30a-5p	CDC37L1	ENSG00000106993
hsa-miR-30a-5p	TMED7-TICAM2	ENSG00000251201
hsa-miR-30a-5p	RAB3D	ENSG00000105514
hsa-miR-30a-5p	CCNA2	ENSG00000145386
hsa-miR-30a-5p	BTBD1	ENSG00000064726
hsa-miR-30a-5p	MFSD11	ENSG00000092931
hsa-miR-30a-5p	LPCAT1	ENSG00000153395
hsa-miR-30a-5p	FBXO30	ENSG00000118496
hsa-miR-30a-5p	HOXA1	ENSG00000105991
hsa-miR-30a-5p	PTRH1	ENSG00000187024
hsa-miR-30a-5p	CALM1	ENSG00000198668
hsa-miR-30a-5p	C16orf87	ENSG00000155330
hsa-miR-30a-5p	KDM2B	ENSG00000089094
hsa-miR-30a-5p	GTF2H1	ENSG00000110768
hsa-miR-30a-5p	AFM	ENSG00000079557
hsa-miR-30a-5p	YOD1	ENSG00000180667
hsa-miR-30a-5p	TMED7	ENSG00000134970
hsa-miR-30a-5p	GABARAPL2	ENSG00000034713
hsa-miR-30a-5p	RRN3	ENSG00000085721
hsa-miR-30a-5p	VPS13D	ENSG00000048707
hsa-miR-30a-5p	FBXW7	ENSG00000109670
hsa-miR-30a-5p	SSH1	ENSG00000084112
hsa-miR-30a-5p	TRIM37	ENSG00000108395
hsa-miR-30a-5p	COL12A1	ENSG00000111799
hsa-miR-30a-5p	ORC2	ENSG00000115942
hsa-miR-30a-5p	TRIAP1	ENSG00000170855
hsa-miR-30a-5p	WDR75	ENSG00000115368
hsa-miR-30a-5p	ARRDC4	ENSG00000140450
hsa-miR-30a-5p	THBS1	ENSG00000137801
hsa-miR-30a-5p	RUNX1	ENSG00000159216
hsa-miR-30a-5p	TMEM167A	ENSG00000174695
hsa-miR-30a-5p	SLC33A1	ENSG00000169359
hsa-miR-30a-5p	EIF4A3	ENSG00000141543
hsa-miR-30a-5p	ZNF521	ENSG00000198795
hsa-miR-30a-5p	VANGL1	ENSG00000173218
hsa-miR-30a-5p	GTF3C4	ENSG00000125484
hsa-miR-30a-5p	PHACTR2	ENSG00000112419
hsa-miR-30a-5p	ZMYND11	ENSG00000015171
hsa-miR-30a-5p	SUPT4H1	ENSG00000213246
hsa-miR-30a-5p	LGR4	ENSG00000205213
hsa-miR-30a-5p	ZNF267	ENSG00000185947
hsa-miR-30a-5p	PTCH1	ENSG00000185920
hsa-miR-30a-5p	PYCR2	ENSG00000143811
hsa-miR-30a-5p	ATP6V1E2	ENSG00000250565
hsa-miR-30a-5p	P4HA2	ENSG00000072682
hsa-miR-30a-5p	MEX3B	ENSG00000183496
hsa-miR-30a-5p	ETV3	ENSG00000117036
hsa-miR-30a-5p	TTLL12	ENSG00000100304
hsa-miR-30a-5p	NPLOC4	ENSG00000182446
hsa-miR-30a-5p	CUL2	ENSG00000108094
hsa-miR-30a-5p	CLCN3	ENSG00000109572
hsa-miR-30a-5p	ATMIN	ENSG00000166454
hsa-miR-30a-5p	FCHSD2	ENSG00000137478
hsa-miR-30a-5p	LYAR	ENSG00000145220
hsa-miR-30a-5p	ZNRF1	ENSG00000186187
hsa-miR-30a-5p	IAH1	ENSG00000134330
hsa-miR-30a-5p	SAMD8	ENSG00000156671
hsa-miR-30a-5p	SPATA2	ENSG00000158480
hsa-miR-30a-5p	UAP1	ENSG00000117143
hsa-miR-30a-5p	SETD7	ENSG00000145391
hsa-miR-30a-5p	EXTL2	ENSG00000162694
hsa-miR-30a-5p	LMNB2	ENSG00000176619
hsa-miR-30a-5p	LRRC8B	ENSG00000197147
hsa-miR-30a-5p	CRYZL1	ENSG00000205758
hsa-miR-30a-5p	B4GALT5	ENSG00000158470
hsa-miR-30a-5p	GNPDA1	ENSG00000113552
hsa-miR-30a-5p	TBC1D10B	ENSG00000169221
hsa-miR-30a-5p	ZNF431	ENSG00000196705
hsa-miR-30a-5p	CPEB4	ENSG00000113742
hsa-miR-30a-5p	HABP4	ENSG00000130956
hsa-miR-30a-5p	COPS7B	ENSG00000144524
hsa-miR-30a-5p	PLAGL2	ENSG00000126003
hsa-miR-30a-5p	TMED3	ENSG00000166557
hsa-miR-30a-5p	ZDBF2	ENSG00000204186
hsa-miR-30a-5p	DIDO1	ENSG00000101191
hsa-miR-30a-5p	MTX3	ENSG00000177034
hsa-miR-30a-5p	ZYG11B	ENSG00000162378
hsa-miR-30a-5p	UTP6	ENSG00000108651
hsa-miR-30a-5p	ATG2B	ENSG00000066739
hsa-miR-30a-5p	NR6A1	ENSG00000148200
hsa-miR-30a-5p	IFNGR2	ENSG00000159128
hsa-miR-30a-5p	WNT5A	ENSG00000114251
hsa-miR-30a-5p	LSM1	ENSG00000175324
hsa-miR-30a-5p	RNF103	ENSG00000239305
hsa-miR-30a-5p	CSNK1G3	ENSG00000151292
hsa-miR-30a-5p	APEH	ENSG00000164062
hsa-miR-30a-5p	CYP51A1	ENSG00000001630
hsa-miR-30a-5p	XRCC6	ENSG00000196419
hsa-miR-30a-5p	DENND1B	ENSG00000213047
hsa-miR-30a-5p	IDS	ENSG00000010404
hsa-miR-30a-5p	RPS15A	ENSG00000134419
hsa-miR-30a-5p	ATAD1	ENSG00000138138
hsa-miR-30a-5p	PRPF40A	ENSG00000196504
hsa-miR-30a-5p	HBS1L	ENSG00000112339
hsa-miR-30a-5p	ZNF597	ENSG00000167981
hsa-miR-30a-5p	NAP1L1	ENSG00000187109
hsa-miR-30a-5p	DUSP12	ENSG00000081721
hsa-miR-30a-5p	ZNF200	ENSG00000010539
hsa-miR-30a-5p	SGPL1	ENSG00000166224
hsa-miR-30a-5p	REEP3	ENSG00000165476
hsa-miR-30a-5p	LMBR1L	ENSG00000139636
hsa-miR-30a-5p	NEDD4L	ENSG00000049759
hsa-miR-30a-5p	YWHAG	ENSG00000170027
hsa-miR-30a-5p	SEC23A	ENSG00000100934
hsa-miR-30a-5p	PPP1CC	ENSG00000186298
hsa-miR-30a-5p	ME3	ENSG00000151376
hsa-miR-30a-5p	PGM1	ENSG00000079739
hsa-miR-30a-5p	GNA13	ENSG00000120063
hsa-miR-30a-5p	RAB7A	ENSG00000075785
hsa-miR-30a-5p	NA	ENSG00000171142
hsa-miR-30a-5p	PRKCDBP	ENSG00000170955
hsa-miR-30a-5p	ANXA1	ENSG00000135046
hsa-miR-30a-5p	SECISBP2	ENSG00000187742
hsa-miR-30a-5p	BAX	ENSG00000087088
hsa-miR-30a-5p	GDNF	ENSG00000168621
hsa-miR-30a-5p	UHRF2	ENSG00000147854
hsa-miR-30a-5p	ELMOD2	ENSG00000179387
hsa-miR-30a-5p	HSP90AA1	ENSG00000080824
hsa-miR-30a-5p	TSPAN3	ENSG00000140391
hsa-miR-30a-5p	FBXL14	ENSG00000171823
hsa-miR-30a-5p	DOCK6	ENSG00000130158
hsa-miR-30a-5p	EEA1	ENSG00000102189
hsa-miR-30a-5p	TM9SF3	ENSG00000077147
hsa-miR-30a-5p	CFDP1	ENSG00000153774
hsa-miR-30a-5p	AUTS2	ENSG00000158321
hsa-miR-30a-5p	SLC12A6	ENSG00000140199
hsa-miR-30a-5p	LMBR1	ENSG00000105983
hsa-miR-30a-5p	NIP7	ENSG00000132603
hsa-miR-30a-5p	TRIM35	ENSG00000104228
hsa-miR-30a-5p	GMFB	ENSG00000197045
hsa-miR-30a-5p	ARPP19	ENSG00000128989
hsa-miR-30a-5p	WDR27	ENSG00000184465
hsa-miR-30a-5p	BDKRB2	ENSG00000168398
hsa-miR-30a-5p	ANPEP	ENSG00000166825
hsa-miR-30a-5p	ZNF148	ENSG00000163848
hsa-miR-30a-5p	PGBD5	ENSG00000177614
hsa-miR-30a-5p	NKTR	ENSG00000114857
hsa-miR-30a-5p	OTUD6B	ENSG00000155100
hsa-miR-30a-5p	CMAS	ENSG00000111726
hsa-miR-30a-5p	NRBP1	ENSG00000115216
hsa-miR-30a-5p	KLF9	ENSG00000119138
hsa-miR-30a-5p	DYNC1H1	ENSG00000197102
hsa-miR-30a-5p	RPS6KC1	ENSG00000136643
hsa-miR-30a-5p	SYPL1	ENSG00000008282
hsa-miR-30a-5p	ZFC3H1	ENSG00000133858
hsa-miR-30a-5p	CPSF2	ENSG00000165934
hsa-miR-30a-5p	PKM	ENSG00000067225
hsa-miR-30a-5p	SLITRK5	ENSG00000165300
hsa-miR-30a-5p	LRRC8D	ENSG00000171492
hsa-miR-30a-5p	GNG12	ENSG00000172380
hsa-miR-30a-5p	MAP4	ENSG00000047849
hsa-miR-30a-5p	FRS2	ENSG00000166225
hsa-miR-30a-5p	NRBF2	ENSG00000148572
hsa-miR-30a-5p	BCL9L	ENSG00000186174
hsa-miR-30a-5p	GOLGA8B	ENSG00000215252
hsa-miR-30a-5p	RBFOX2	ENSG00000100320
hsa-miR-30a-5p	EML4	ENSG00000143924
hsa-miR-30a-5p	KIF2A	ENSG00000068796
hsa-miR-30a-5p	EPB41L4B	ENSG00000095203
hsa-miR-30a-5p	ZNF566	ENSG00000186017
hsa-miR-30a-5p	ZNF121	ENSG00000197961
hsa-miR-30a-5p	ERCC3	ENSG00000163161
hsa-miR-30a-5p	LCOR	ENSG00000196233
hsa-miR-30a-5p	GLRX3	ENSG00000108010
hsa-miR-30a-5p	SLC26A11	ENSG00000181045
hsa-miR-30a-5p	VWA8	ENSG00000102763
hsa-miR-30a-5p	PPP3R1	ENSG00000221823
hsa-miR-30a-5p	SAMD9	ENSG00000205413
hsa-miR-30a-5p	TOB1	ENSG00000141232
hsa-miR-30a-5p	SYNJ2BP	ENSG00000213463
hsa-miR-30a-5p	WAC	ENSG00000095787
hsa-miR-30a-5p	GAN	ENSG00000261609
hsa-miR-30a-5p	PARK7	ENSG00000116288
hsa-miR-30a-5p	PHF20	ENSG00000025293
hsa-miR-30a-5p	EXD2	ENSG00000081177
hsa-miR-30a-5p	B4GALT6	ENSG00000118276
hsa-miR-30a-5p	NPR3	ENSG00000113389
hsa-miR-30a-5p	PREPL	ENSG00000138078
hsa-miR-30a-5p	SPATA13	ENSG00000182957
hsa-miR-30a-5p	PAIP1	ENSG00000172239
hsa-miR-30a-5p	HSPA5	ENSG00000044574
hsa-miR-30a-5p	HLA-DRA	ENSG00000204287
hsa-miR-30a-5p	RBM34	ENSG00000188739
hsa-miR-30a-5p	ADO	ENSG00000181915
hsa-miR-30a-5p	CDCA4	ENSG00000170779
hsa-miR-30a-5p	PALD1	ENSG00000107719
hsa-miR-30a-5p	NDUFAF1	ENSG00000137806
hsa-miR-30a-5p	SNX10	ENSG00000086300
hsa-miR-30a-5p	FBXO45	ENSG00000174013
hsa-miR-30a-5p	PSMC2	ENSG00000161057
hsa-miR-30a-5p	TPRG1L	ENSG00000158109
hsa-miR-30a-5p	LSS	ENSG00000160285
hsa-miR-30a-5p	PLCL2	ENSG00000154822
hsa-miR-30a-5p	EXOSC10	ENSG00000171824
hsa-miR-30a-5p	ITGB4	ENSG00000132470
hsa-miR-30a-5p	SMC5	ENSG00000198887
hsa-miR-30a-5p	LIMCH1	ENSG00000064042
hsa-miR-30a-5p	RANBP10	ENSG00000141084
hsa-miR-30a-5p	LAMA1	ENSG00000101680
hsa-miR-30a-5p	C7orf43	ENSG00000146826
hsa-miR-30a-5p	VPS36	ENSG00000136100
hsa-miR-30a-5p	SMARCAD1	ENSG00000163104
hsa-miR-30a-5p	RRM2B	ENSG00000048392
hsa-miR-30a-5p	IER2	ENSG00000160888
hsa-miR-30a-5p	BCL11A	ENSG00000119866
hsa-miR-30a-5p	RBFOX1	ENSG00000078328
hsa-miR-30a-5p	BCL10	ENSG00000142867
hsa-miR-30a-5p	NT5E	ENSG00000135318
hsa-miR-30a-5p	ZNF507	ENSG00000168813
hsa-miR-30a-5p	C7orf60	ENSG00000164603
hsa-miR-30a-5p	CAT	ENSG00000121691
hsa-miR-30a-5p	APPBP2	ENSG00000062725
hsa-miR-30a-5p	SMC3	ENSG00000108055
hsa-miR-30a-5p	SELT	ENSG00000198843
hsa-miR-30a-5p	TMED5	ENSG00000117500
hsa-miR-30a-5p	MAP2K3	ENSG00000034152
hsa-miR-30a-5p	FOXK1	ENSG00000164916
hsa-miR-30a-5p	CEP120	ENSG00000168944
hsa-miR-30a-5p	MYH9	ENSG00000100345
hsa-miR-30a-5p	DSTYK	ENSG00000133059
hsa-miR-30a-5p	STYX	ENSG00000198252
hsa-miR-30a-5p	NUDT5	ENSG00000165609
hsa-miR-30a-5p	TPBG	ENSG00000146242
hsa-miR-30a-5p	ZNF516	ENSG00000101493
hsa-miR-30a-5p	MED13	ENSG00000108510
hsa-miR-30a-5p	PPP2R4	ENSG00000119383
hsa-miR-30a-5p	INHBA	ENSG00000122641
hsa-miR-30a-5p	XPOT	ENSG00000184575
hsa-miR-30a-5p	SNTB2	ENSG00000168807
hsa-miR-30a-5p	ATP11B	ENSG00000058063
hsa-miR-30a-5p	DDX6	ENSG00000110367
hsa-miR-30a-5p	ANKIB1	ENSG00000001629
hsa-miR-30a-5p	MAP1LC3B	ENSG00000140941
hsa-miR-30a-5p	PTPN1	ENSG00000196396
hsa-miR-30a-5p	SH3GL1	ENSG00000141985
hsa-miR-30a-5p	HIPK3	ENSG00000110422
hsa-miR-30a-5p	RPL38	ENSG00000172809
hsa-miR-30a-5p	PAPOLA	ENSG00000090060
hsa-miR-30a-5p	DLG5	ENSG00000151208
hsa-miR-30a-5p	UBL3	ENSG00000122042
hsa-miR-30a-5p	RAB38	ENSG00000123892
hsa-miR-30a-5p	CAND1	ENSG00000111530
hsa-miR-30a-5p	FZR1	ENSG00000105325
hsa-miR-30a-5p	DCUN1D4	ENSG00000109184
hsa-miR-30a-5p	KLHL5	ENSG00000109790
hsa-miR-30a-5p	2002-08-01	ENSG00000123908
hsa-miR-30a-5p	LIN28B	ENSG00000187772
hsa-miR-30a-5p	ZSCAN29	ENSG00000140265
hsa-miR-30a-5p	AFF4	ENSG00000072364
hsa-miR-30a-5p	NT5DC3	ENSG00000111696
hsa-miR-30a-5p	ELP2	ENSG00000134759
hsa-miR-30a-5p	TIMM8A	ENSG00000126953
hsa-miR-30a-5p	EPG5	ENSG00000152223
hsa-miR-30a-5p	MBTPS2	ENSG00000012174
hsa-miR-30a-5p	ITPKB	ENSG00000143772
hsa-miR-30a-5p	CNPY4	ENSG00000166997
hsa-miR-30a-5p	GRHL2	ENSG00000083307
hsa-miR-30a-5p	CSDE1	ENSG00000009307
hsa-miR-30a-5p	DPY19L1	ENSG00000173852
hsa-miR-30a-5p	TPRKB	ENSG00000144034
hsa-miR-30a-5p	MARCH9	ENSG00000139266
hsa-miR-30a-5p	MIB1	ENSG00000101752
hsa-miR-30a-5p	SLC7A11	ENSG00000151012
hsa-miR-30a-5p	MEF2D	ENSG00000116604
hsa-miR-30a-5p	CLN8	ENSG00000182372
hsa-miR-30a-5p	TNKS2	ENSG00000107854
hsa-miR-30a-5p	SP3	ENSG00000172845
hsa-miR-30a-5p	PRPF19	ENSG00000110107
hsa-miR-30a-5p	ANKRA2	ENSG00000164331
hsa-miR-30a-5p	BRCA2	ENSG00000139618
hsa-miR-30a-5p	SERINC3	ENSG00000132824
hsa-miR-30a-5p	C19orf12	ENSG00000131943
hsa-miR-30a-5p	RNF217	ENSG00000146373
hsa-miR-30a-5p	UFM1	ENSG00000120686
hsa-miR-30a-5p	KLHL21	ENSG00000162413
hsa-miR-30a-5p	RAB21	ENSG00000080371
hsa-miR-30a-5p	SETD5	ENSG00000168137
hsa-miR-30a-5p	SFT2D2	ENSG00000213064
hsa-miR-30a-5p	RCOR1	ENSG00000089902
hsa-miR-30a-5p	ST3GAL1	ENSG00000008513
hsa-miR-30a-5p	PLXNA1	ENSG00000114554
hsa-miR-30a-5p	IGF1R	ENSG00000140443
hsa-miR-30a-5p	SNRPE	ENSG00000182004
hsa-miR-30a-5p	LONRF1	ENSG00000154359
hsa-miR-30a-5p	PPP1R10	ENSG00000206489
hsa-miR-30a-5p	TIFA	ENSG00000145365
hsa-miR-30a-5p	ACBD5	ENSG00000107897
hsa-miR-30a-5p	EGFR	ENSG00000146648
hsa-miR-30a-5p	TLE1	ENSG00000196781
hsa-miR-30a-5p	ZNF480	ENSG00000198464
hsa-miR-30a-5p	PSME4	ENSG00000068878
hsa-miR-30a-5p	RPP40	ENSG00000124787
hsa-miR-30a-5p	KPNA2	ENSG00000182481
hsa-miR-30a-5p	TMEM41B	ENSG00000166471
hsa-miR-30a-5p	ZFHX3	ENSG00000140836
hsa-miR-30a-5p	RAB23	ENSG00000112210
hsa-miR-30a-5p	SERPINE2	ENSG00000135919
hsa-miR-30a-5p	CLTC	ENSG00000141367
hsa-miR-30a-5p	KPNA4	ENSG00000186432
hsa-miR-30a-5p	SPCS3	ENSG00000129128
hsa-miR-30a-5p	VAMP1	ENSG00000139190
hsa-miR-30a-5p	NOTCH2	ENSG00000134250
hsa-miR-30a-5p	HEATR1	ENSG00000119285
hsa-miR-30a-5p	CARS	ENSG00000110619
hsa-miR-30a-5p	PTMS	ENSG00000159335
hsa-miR-30a-5p	GLS	ENSG00000115419
hsa-miR-30a-5p	AHRR	ENSG00000063438
hsa-miR-30a-5p	SFMBT1	ENSG00000163935
hsa-miR-30a-5p	DHX40	ENSG00000108406
hsa-miR-30a-5p	WDFY2	ENSG00000139668
hsa-miR-30a-5p	CTSC	ENSG00000109861
hsa-miR-30a-5p	GNB1	ENSG00000078369
hsa-miR-30a-5p	PDCD2L	ENSG00000126249
hsa-miR-30a-5p	KLF11	ENSG00000172059
hsa-miR-30a-5p	PPP2R2D	ENSG00000175470
hsa-miR-30a-5p	WWTR1	ENSG00000018408
hsa-miR-30a-5p	RDH14	ENSG00000240857
hsa-miR-30a-5p	MAP3K1	ENSG00000095015
hsa-miR-30a-5p	CCBL2	ENSG00000137944
hsa-miR-30a-5p	NHLRC2	ENSG00000196865
hsa-miR-30a-5p	HAS2	ENSG00000170961
hsa-miR-30a-5p	TIMP2	ENSG00000035862
hsa-miR-30a-5p	XBP1	ENSG00000100219
hsa-miR-30a-5p	PPP2R5C	ENSG00000078304
hsa-miR-30a-5p	RNF138	ENSG00000134758
hsa-miR-30a-5p	ITM2B	ENSG00000136156
hsa-miR-30a-5p	SNAI1	ENSG00000124216
hsa-miR-30a-5p	FEM1C	ENSG00000145780
hsa-miR-30a-5p	HN1L	ENSG00000206053
hsa-miR-30a-5p	MIEF1	ENSG00000100335
hsa-miR-30a-5p	VPS26A	ENSG00000122958
hsa-miR-30a-5p	RUNX2	ENSG00000124813
hsa-miR-30a-5p	H6PD	ENSG00000049239
hsa-miR-30a-5p	KDM2A	ENSG00000173120
hsa-miR-30a-5p	FAM91A1	ENSG00000176853
hsa-miR-30a-5p	RRP36	ENSG00000124541
hsa-miR-30a-5p	WNT5B	ENSG00000111186
hsa-miR-30a-5p	APPL1	ENSG00000157500
hsa-miR-30a-5p	EED	ENSG00000074266
hsa-miR-30a-5p	CD2AP	ENSG00000198087
hsa-miR-30a-5p	RAB1A	ENSG00000138069
hsa-miR-30a-5p	FAM13A	ENSG00000138640
hsa-miR-30a-5p	FOXC1	ENSG00000054598
hsa-miR-30a-5p	PSAP	ENSG00000197746
hsa-miR-30a-5p	HIC2	ENSG00000169635
hsa-miR-30a-5p	EIF1AX	ENSG00000173674
hsa-miR-30a-5p	STT3B	ENSG00000163527
hsa-miR-30a-5p	HNRNPU	ENSG00000153187
hsa-miR-30a-5p	PPP1R18	ENSG00000146112
hsa-miR-30a-5p	VLDLR	ENSG00000147852
hsa-miR-30a-5p	ZKSCAN8	ENSG00000198315
hsa-miR-30a-5p	SLC7A5	ENSG00000103257
hsa-miR-30a-5p	ZBTB6	ENSG00000186130
hsa-miR-30a-5p	UBE2I	ENSG00000103275
hsa-miR-30a-5p	GXYLT1	ENSG00000151233
hsa-miR-30a-5p	PES1	ENSG00000100029
hsa-miR-30a-5p	CDK6	ENSG00000105810
hsa-miR-30a-5p	PLOD2	ENSG00000152952
hsa-miR-30a-5p	TMCO1	ENSG00000143183
hsa-miR-30a-5p	IPO7	ENSG00000205339
hsa-miR-30a-5p	WBP2	ENSG00000132471
hsa-miR-30a-5p	2007-09-01	ENSG00000122545
hsa-miR-30a-5p	SETD2	ENSG00000181555
hsa-miR-30a-5p	RER1	ENSG00000157916
hsa-miR-30a-5p	DNAJC9	ENSG00000213551
hsa-miR-30a-5p	NDFIP1	ENSG00000131507
hsa-miR-30a-5p	CNNM2	ENSG00000148842
hsa-miR-30a-5p	NID1	ENSG00000116962
hsa-miR-30a-5p	CORO1C	ENSG00000110880
hsa-miR-30a-5p	MTHFD1	ENSG00000100714
hsa-miR-30a-5p	TM2D2	ENSG00000169490
hsa-miR-30a-5p	PHF10	ENSG00000130024
hsa-miR-30a-5p	NOL9	ENSG00000162408
hsa-miR-30a-5p	USP15	ENSG00000135655
hsa-miR-30a-5p	C11orf57	ENSG00000150776
hsa-miR-30a-5p	FZD3	ENSG00000104290
hsa-miR-30a-5p	CPD	ENSG00000108582
hsa-miR-30a-5p	SEMA6B	ENSG00000167680
hsa-miR-30a-5p	MTMR12	ENSG00000150712
hsa-miR-30a-5p	SLC38A5	ENSG00000017483
hsa-miR-30a-5p	ZCCHC2	ENSG00000141664
hsa-miR-30a-5p	WDR26	ENSG00000162923
hsa-miR-30a-5p	ATOX1	ENSG00000177556
hsa-miR-30a-5p	ZNF770	ENSG00000198146
hsa-miR-30a-5p	API5	ENSG00000166181
hsa-miR-30a-5p	CCDC71L	ENSG00000253276
hsa-miR-30a-5p	SRSF7	ENSG00000115875
hsa-miR-30a-5p	VHL	ENSG00000134086
hsa-miR-30a-5p	CHMP4B	ENSG00000101421
hsa-miR-30a-5p	APP	ENSG00000142192
hsa-miR-30a-5p	EPAS1	ENSG00000116016
hsa-miR-30a-5p	MARCH7	ENSG00000136536
hsa-miR-30a-5p	LBR	ENSG00000143815
hsa-miR-30a-5p	ADAM19	ENSG00000135074
hsa-miR-30a-5p	ALG10	ENSG00000139133
hsa-miR-30a-5p	TAOK1	ENSG00000160551
hsa-miR-30a-5p	ADRA2A	ENSG00000150594
hsa-miR-30a-5p	FADS1	ENSG00000149485
hsa-miR-30a-5p	MLH1	ENSG00000076242
hsa-miR-30a-5p	C4orf46	ENSG00000205208
hsa-miR-30a-5p	DST	ENSG00000151914
hsa-miR-30a-5p	CAPZA1	ENSG00000116489
hsa-miR-30a-5p	KIAA0101	ENSG00000166803
hsa-miR-30a-5p	KBTBD6	ENSG00000165572
hsa-miR-30a-5p	FOXK2	ENSG00000141568
hsa-miR-30a-5p	ZNF746	ENSG00000181220
hsa-miR-30a-5p	SIKE1	ENSG00000052723
hsa-miR-30a-5p	PDS5A	ENSG00000121892
hsa-miR-30a-5p	ADIPOR2	ENSG00000006831
hsa-miR-30a-5p	CAPRIN1	ENSG00000135387
hsa-miR-30a-5p	MICB	ENSG00000204516
hsa-miR-30a-5p	DDX10	ENSG00000178105
hsa-miR-30a-5p	RFX7	ENSG00000181827
hsa-miR-30a-5p	MYSM1	ENSG00000162601
hsa-miR-30a-5p	NCOA3	ENSG00000124151
hsa-miR-30a-5p	WDR5	ENSG00000196363
hsa-miR-30a-5p	REXO4	ENSG00000148300
hsa-miR-30a-5p	IFNAR2	ENSG00000159110
hsa-miR-30a-5p	GIGYF1	ENSG00000146830
hsa-miR-30a-5p	ANLN	ENSG00000011426
hsa-miR-30a-5p	YWHAQ	ENSG00000134308
hsa-miR-30a-5p	FAM96A	ENSG00000166797
hsa-miR-30a-5p	NSD1	ENSG00000165671
hsa-miR-30a-5p	C1orf174	ENSG00000198912
hsa-miR-30a-5p	LRRFIP2	ENSG00000093167
hsa-miR-30a-5p	TMEM184C	ENSG00000164168
hsa-miR-30a-5p	PLEKHA8	ENSG00000106086
hsa-miR-30a-5p	RNF220	ENSG00000187147
hsa-miR-30a-5p	NCL	ENSG00000115053
hsa-miR-30a-5p	PIP4K2A	ENSG00000150867
hsa-miR-30a-5p	NAPG	ENSG00000134265
hsa-miR-30a-5p	RPLP1	ENSG00000137818
hsa-miR-30a-5p	CMTR2	ENSG00000180917
hsa-miR-30a-5p	MYCBP2	ENSG00000005810
hsa-miR-30a-5p	SOX21	ENSG00000125285
hsa-miR-30a-5p	KLF10	ENSG00000155090
hsa-miR-30a-5p	CPSF1	ENSG00000071894
hsa-miR-30a-5p	TMEM181	ENSG00000146433
hsa-miR-30a-5p	FOXB1	ENSG00000171956
hsa-miR-30a-5p	INSIG1	ENSG00000186480
hsa-miR-30a-5p	ATXN10	ENSG00000130638
hsa-miR-30a-5p	CBFB	ENSG00000067955
hsa-miR-30a-5p	C1D	ENSG00000197223
hsa-miR-30a-5p	SIDT2	ENSG00000149577
hsa-miR-30a-5p	TP53	ENSG00000141510
hsa-miR-30a-5p	TNRC6B	ENSG00000100354
hsa-miR-30a-5p	SPTY2D1	ENSG00000179119
hsa-miR-30a-5p	EXOC4	ENSG00000131558
hsa-miR-30a-5p	B3GALNT1	ENSG00000169255
hsa-miR-30a-5p	UBAC1	ENSG00000130560
hsa-miR-30a-5p	RTCB	ENSG00000100220
hsa-miR-30a-5p	TNFRSF10D	ENSG00000173530
hsa-miR-30a-5p	LEMD3	ENSG00000174106
hsa-miR-30a-5p	DDX21	ENSG00000165732
hsa-miR-30a-5p	RASD1	ENSG00000108551
hsa-miR-30a-5p	PRRC2C	ENSG00000117523
hsa-miR-30a-5p	LIMS1	ENSG00000169756
hsa-miR-30a-5p	MCTS1	ENSG00000232119
hsa-miR-30a-5p	RPP14	ENSG00000163684
hsa-miR-30a-5p	RICTOR	ENSG00000164327
hsa-miR-30a-5p	ACBD3	ENSG00000182827
hsa-miR-30a-5p	DCTN4	ENSG00000132912
hsa-miR-30a-5p	ASH1L	ENSG00000116539
hsa-miR-30a-5p	MBD3	ENSG00000071655
hsa-miR-30a-5p	PANK3	ENSG00000120137
hsa-miR-30a-5p	RBBP6	ENSG00000122257
hsa-miR-30a-5p	SRSF1	ENSG00000136450
hsa-miR-30a-5p	IQCB1	ENSG00000173226
hsa-miR-30a-5p	PURB	ENSG00000146676
hsa-miR-30a-5p	CCDC97	ENSG00000142039
hsa-miR-30a-5p	LCP1	ENSG00000136167
hsa-miR-30a-5p	SNX8	ENSG00000106266
hsa-miR-30a-5p	ZDHHC12	ENSG00000160446
hsa-miR-30a-5p	HDHD1	ENSG00000130021
hsa-miR-30a-5p	ZXDB	ENSG00000198455
hsa-miR-30a-5p	PRDM1	ENSG00000057657
hsa-miR-30a-5p	ITSN2	ENSG00000198399
hsa-miR-30a-5p	STK39	ENSG00000198648
hsa-miR-30a-5p	TRIP12	ENSG00000153827
hsa-miR-30a-5p	SOCS3	ENSG00000184557
hsa-miR-30a-5p	C1orf123	ENSG00000162384
hsa-miR-30a-5p	AZIN1	ENSG00000155096
hsa-miR-30a-5p	RALGPS2	ENSG00000116191
hsa-miR-30a-5p	AMD1	ENSG00000123505
hsa-miR-30a-5p	DYRK2	ENSG00000127334
hsa-miR-30a-5p	NFYB	ENSG00000120837
hsa-miR-30a-5p	NOP14	ENSG00000087269
hsa-miR-30a-5p	DCAF7	ENSG00000136485
hsa-miR-30a-5p	STUB1	ENSG00000103266
hsa-miR-30a-5p	MAP1LC3B2	ENSG00000171471
hsa-miR-30a-5p	SNX3	ENSG00000112335
hsa-miR-30a-5p	RBMS1	ENSG00000153250
hsa-miR-30a-5p	PPP4R2	ENSG00000163605
hsa-miR-30a-5p	FAM43A	ENSG00000185112
hsa-miR-30a-5p	FRG1	ENSG00000109536
hsa-miR-30a-5p	ARL4C	ENSG00000188042
hsa-miR-30a-5p	SLCO5A1	ENSG00000137571
hsa-miR-30a-5p	PRR14L	ENSG00000183530
hsa-miR-30a-5p	CXCL6	ENSG00000124875
hsa-miR-30a-5p	HECTD1	ENSG00000092148
hsa-miR-30a-5p	PRTG	ENSG00000166450
hsa-miR-30a-5p	KLF13	ENSG00000169926
hsa-miR-30a-5p	PAPD5	ENSG00000121274
hsa-miR-30a-5p	MRPS5	ENSG00000144029
hsa-miR-30a-5p	GALNT6	ENSG00000139629
hsa-miR-30a-5p	EDEM3	ENSG00000116406
hsa-miR-30a-5p	FAM46A	ENSG00000112773
hsa-miR-30a-5p	WDR74	ENSG00000133316
hsa-miR-30a-5p	PPP3CA	ENSG00000138814
hsa-miR-30a-5p	CELF3	ENSG00000159409
hsa-miR-30a-5p	DPY19L4	ENSG00000156162
hsa-miR-30a-5p	ATP6V1B2	ENSG00000147416
hsa-miR-30a-5p	UBA6	ENSG00000033178
hsa-miR-30a-5p	SCAMP1	ENSG00000085365
hsa-miR-30a-5p	CHURC1	ENSG00000258289
hsa-miR-30a-5p	HCFC2	ENSG00000111727
hsa-miR-30a-5p	MAN1A2	ENSG00000198162
hsa-miR-30a-5p	AGPAT4	ENSG00000026652
hsa-miR-30a-5p	SLC2A3	ENSG00000059804
hsa-miR-30a-5p	FBXO34	ENSG00000178974
hsa-miR-30a-5p	C9orf41	ENSG00000156017
hsa-miR-30a-5p	TTC8	ENSG00000165533
hsa-miR-30a-5p	NOVA1	ENSG00000139910
hsa-miR-30a-5p	PTPN13	ENSG00000163629
hsa-miR-30a-5p	IDI1	ENSG00000067064
hsa-miR-30a-5p	TRUB1	ENSG00000165832
hsa-miR-30a-5p	NLK	ENSG00000087095
hsa-miR-30a-5p	PIGS	ENSG00000087111
hsa-miR-30a-5p	TIMM10	ENSG00000134809
hsa-miR-30a-5p	HECTD2	ENSG00000165338
hsa-miR-30a-5p	CECR2	ENSG00000099954
hsa-miR-30a-5p	RAB15	ENSG00000139998
hsa-miR-30a-5p	STRIP1	ENSG00000143093
hsa-miR-30a-5p	PEG10	ENSG00000242265
hsa-miR-30a-5p	STX7	ENSG00000079950
hsa-miR-30a-5p	LRCH3	ENSG00000186001
hsa-miR-30a-5p	AKT1S1	ENSG00000204673
hsa-miR-30a-5p	ZFPL1	ENSG00000162300
hsa-miR-30a-5p	NCEH1	ENSG00000144959
hsa-miR-30a-5p	TPM4	ENSG00000167460
hsa-miR-30a-5p	ITGAV	ENSG00000138448
hsa-miR-30a-5p	THEM4	ENSG00000159445
hsa-miR-30a-5p	LARP4B	ENSG00000107929
hsa-miR-30a-5p	JOSD1	ENSG00000100221
hsa-miR-30a-5p	FAP	ENSG00000078098
hsa-miR-30a-5p	FAF2	ENSG00000113194
hsa-miR-30a-5p	RBM5	ENSG00000003756
hsa-miR-30a-5p	ABHD10	ENSG00000144827
hsa-miR-30a-5p	RASA1	ENSG00000145715
hsa-miR-30a-5p	BMS1	ENSG00000165733
hsa-miR-30a-5p	NAA50	ENSG00000121579
hsa-miR-30a-5p	LARP1	ENSG00000155506
hsa-miR-30a-5p	STK17B	ENSG00000081320
hsa-miR-30a-5p	LDLRAP1	ENSG00000157978
hsa-miR-30a-5p	HNRNPUL2	ENSG00000214753
hsa-miR-30a-5p	KIF3B	ENSG00000101350
hsa-miR-30a-5p	NRF1	ENSG00000106459
hsa-miR-30a-5p	TRIM59	ENSG00000213186
hsa-miR-30a-5p	TMEM182	ENSG00000170417
hsa-miR-30a-5p	CENPK	ENSG00000123219
hsa-miR-30a-5p	FUBP3	ENSG00000107164
hsa-miR-30a-5p	NUP35	ENSG00000163002
hsa-miR-30a-5p	CNIH1	ENSG00000100528
hsa-miR-30a-5p	PHTF2	ENSG00000006576
hsa-miR-30a-5p	CCDC43	ENSG00000180329
hsa-miR-30a-5p	NDE1	ENSG00000072864
hsa-miR-30a-5p	PMAIP1	ENSG00000141682
hsa-miR-30a-5p	SLC9A1	ENSG00000090020
hsa-miR-30a-5p	KIAA1432	ENSG00000107036
hsa-miR-30a-5p	PITPNM2	ENSG00000090975
hsa-miR-30a-5p	ZFX	ENSG00000005889
hsa-miR-30a-5p	DDIT4	ENSG00000168209
hsa-miR-30a-5p	SLC12A4	ENSG00000124067
hsa-miR-30a-5p	SFXN1	ENSG00000164466
hsa-miR-30a-5p	SENP2	ENSG00000163904
hsa-miR-30a-5p	YTHDF2	ENSG00000198492
hsa-miR-30a-5p	CUL5	ENSG00000166266
hsa-miR-30a-5p	NFAT5	ENSG00000102908
hsa-miR-30a-5p	MFSD9	ENSG00000135953
hsa-miR-30a-5p	NA	ENSG00000215633
hsa-miR-30a-5p	CHMP2B	ENSG00000083937
hsa-miR-30a-5p	PPP1R12A	ENSG00000058272
hsa-miR-30a-5p	TET3	ENSG00000187605
hsa-miR-30a-5p	CMIP	ENSG00000153815
hsa-miR-30a-5p	NAV1	ENSG00000134369
hsa-miR-30a-5p	KLHDC10	ENSG00000128607
hsa-miR-30a-5p	MLLT11	ENSG00000213190
hsa-miR-30a-5p	SLC5A3	ENSG00000198743
hsa-miR-30a-5p	RIF1	ENSG00000080345
hsa-miR-30a-5p	SF3B3	ENSG00000189091
hsa-miR-30a-5p	TMED1	ENSG00000099203
hsa-miR-30a-5p	2001-08-01	ENSG00000092847
hsa-miR-30a-5p	EPT1	ENSG00000138018
hsa-miR-30a-5p	TBC1D4	ENSG00000136111
hsa-miR-30a-5p	CD226	ENSG00000150637
hsa-miR-30a-5p	OGDH	ENSG00000105953
hsa-miR-30a-5p	AL021546.6	ENSG00000111780
hsa-miR-30a-5p	EEF2	ENSG00000167658
hsa-miR-30a-5p	AR	ENSG00000169083
hsa-miR-30a-5p	NOTCH1	ENSG00000148400
hsa-miR-30a-5p	CHORDC1	ENSG00000110172
hsa-miR-30a-5p	PGS1	ENSG00000087157
hsa-miR-30a-5p	DNAJB1	ENSG00000132002
hsa-miR-30a-5p	CASP3	ENSG00000164305
hsa-miR-30a-5p	IGFBP7	ENSG00000163453
hsa-miR-30a-5p	FBN1	ENSG00000166147
hsa-miR-30a-5p	TOMM5	ENSG00000175768
hsa-miR-30a-5p	ENO1	ENSG00000074800
hsa-miR-30a-5p	PIK3CD	ENSG00000171608
hsa-miR-30a-5p	DGKZ	ENSG00000149091
hsa-miR-30a-5p	STX16	ENSG00000124222
hsa-miR-30a-5p	PDCD10	ENSG00000114209
hsa-miR-30a-5p	JUN	ENSG00000177606
hsa-miR-30a-5p	ZNF711	ENSG00000147180
hsa-miR-30a-5p	ARHGEF40	ENSG00000165801
hsa-miR-30a-5p	CRTAP	ENSG00000170275
hsa-miR-30a-5p	PPP1R15B	ENSG00000158615
hsa-miR-30a-5p	DCP2	ENSG00000172795
hsa-miR-30a-5p	LRCH2	ENSG00000130224
hsa-miR-30a-5p	FANCM	ENSG00000187790
hsa-miR-30a-5p	NCAPD2	ENSG00000010292
hsa-miR-30a-5p	FAM208B	ENSG00000108021
hsa-miR-30a-5p	TIMM17A	ENSG00000134375
hsa-miR-30a-5p	CCND1	ENSG00000110092
hsa-miR-30a-5p	MAN2B1	ENSG00000104774
hsa-miR-30a-5p	GRPEL2	ENSG00000164284
hsa-miR-30a-5p	TNFAIP2	ENSG00000185215
hsa-miR-30a-5p	PFN2	ENSG00000070087
hsa-miR-30a-5p	LHFPL2	ENSG00000145685
hsa-miR-30a-5p	URM1	ENSG00000167118
hsa-miR-30a-5p	PPARA	ENSG00000186951
hsa-miR-30a-5p	WDR82	ENSG00000164091
hsa-miR-30a-5p	LRP2	ENSG00000081479
hsa-miR-30a-5p	SLC35D1	ENSG00000116704
hsa-miR-30a-5p	FNDC3B	ENSG00000075420
hsa-miR-30a-5p	JUNB	ENSG00000171223
hsa-miR-30a-5p	NRXN3	ENSG00000021645
hsa-miR-30a-5p	CTNNB1	ENSG00000168036
hsa-miR-30a-5p	PLA2G12A	ENSG00000123739
hsa-miR-30a-5p	ZNF805	ENSG00000204524
hsa-miR-30a-5p	AP3B1	ENSG00000132842
hsa-miR-30a-5p	EFR3A	ENSG00000132294
hsa-miR-30a-5p	ZNF678	ENSG00000181450
hsa-miR-30a-5p	PUM1	ENSG00000134644
hsa-miR-30a-5p	PPP3CB	ENSG00000107758
hsa-miR-30a-5p	TM9SF1	ENSG00000100926
hsa-miR-30a-5p	ANXA7	ENSG00000138279
hsa-miR-30a-5p	SPEN	ENSG00000065526
hsa-miR-30a-5p	CBX1	ENSG00000108468
hsa-miR-30a-5p	GPD2	ENSG00000115159
hsa-miR-30a-5p	TUBB3	ENSG00000198211
hsa-miR-30a-5p	RAB27B	ENSG00000041353
hsa-miR-30a-5p	CCNE2	ENSG00000175305
hsa-miR-30a-5p	DSCC1	ENSG00000136982
hsa-miR-30a-5p	TMEM56	ENSG00000152078
hsa-miR-30a-5p	GFPT1	ENSG00000198380
hsa-miR-30a-5p	GGPS1	ENSG00000152904
hsa-miR-30a-5p	PLEKHB2	ENSG00000115762
hsa-miR-30a-5p	NR3C1	ENSG00000113580
hsa-miR-30a-5p	CTHRC1	ENSG00000164932
hsa-miR-30a-5p	SEC24C	ENSG00000176986
hsa-miR-30a-5p	PHLDB2	ENSG00000144824
hsa-miR-30a-5p	SBNO1	ENSG00000139697
hsa-miR-30a-5p	GIGYF2	ENSG00000204120
hsa-miR-30a-5p	TECPR1	ENSG00000205356
hsa-miR-30a-5p	NCOA6	ENSG00000198646
hsa-miR-30a-5p	MYLIP	ENSG00000007944
hsa-miR-30a-5p	ARL6IP1	ENSG00000170540
hsa-miR-30a-5p	TUSC3	ENSG00000104723
hsa-miR-30a-5p	USP5	ENSG00000111667
hsa-miR-30a-5p	NPEPPS	ENSG00000141279
hsa-miR-30a-5p	PPIL3	ENSG00000240344
hsa-miR-30a-5p	ZNF264	ENSG00000083844
hsa-miR-30a-5p	TSPAN2	ENSG00000134198
hsa-miR-30a-5p	SLC35C1	ENSG00000181830
hsa-miR-30a-5p	SAMD4A	ENSG00000020577
hsa-miR-30a-5p	NUFIP2	ENSG00000108256
hsa-miR-30a-5p	TUBB2B	ENSG00000137285
hsa-miR-30a-5p	RAPGEF2	ENSG00000109756
hsa-miR-30a-5p	TMEM87A	ENSG00000103978
hsa-miR-30a-5p	NCK2	ENSG00000071051
hsa-miR-30a-5p	NFATC2IP	ENSG00000176953
hsa-miR-30a-5p	BLOC1S6	ENSG00000104164
hsa-miR-30a-5p	ADPGK	ENSG00000159322
hsa-miR-30a-5p	LRRC58	ENSG00000163428
hsa-miR-30a-5p	SLC4A7	ENSG00000033867
hsa-miR-30a-5p	PRPF6	ENSG00000101161
hsa-miR-30a-5p	RBMS3	ENSG00000144642
hsa-miR-30a-5p	FAM8A1	ENSG00000137414
hsa-miR-30a-5p	MTA1	ENSG00000182979
hsa-miR-30a-5p	DYNC1LI2	ENSG00000135720
hsa-miR-30a-5p	SOCS1	ENSG00000185338
hsa-miR-30a-5p	PAICS	ENSG00000128050
hsa-miR-30a-5p	CCDC28B	ENSG00000160050
hsa-miR-30a-5p	IFRD2	ENSG00000214706
hsa-miR-30a-5p	PITRM1	ENSG00000107959
hsa-miR-30a-5p	PPP1R10	ENSG00000204569
hsa-miR-30a-5p	GATC	ENSG00000257218
hsa-miR-30a-5p	SMARCA5	ENSG00000153147
hsa-miR-30a-5p	SNAPIN	ENSG00000143553
hsa-miR-30a-5p	SACS	ENSG00000151835
hsa-miR-30a-5p	C2CD2	ENSG00000157617
hsa-miR-30a-5p	DPYSL2	ENSG00000092964
hsa-miR-30a-5p	MAPK8	ENSG00000107643
hsa-miR-30a-5p	PABPC4L	ENSG00000254535
hsa-miR-30a-5p	BTLA	ENSG00000186265
hsa-miR-30a-5p	AKT1	ENSG00000142208
hsa-miR-30a-5p	TLK2	ENSG00000146872
hsa-miR-30a-5p	ATL2	ENSG00000119787
hsa-miR-30a-5p	RQCD1	ENSG00000144580
hsa-miR-30a-5p	PDE8A	ENSG00000073417
hsa-miR-30a-5p	HERC2	ENSG00000128731
hsa-miR-30a-5p	CSNK1A1	ENSG00000113712
hsa-miR-30a-5p	RSL24D1	ENSG00000137876
hsa-miR-30a-5p	GCNT3	ENSG00000140297
hsa-miR-30a-5p	KRT77	ENSG00000189182
hsa-miR-30a-5p	DNAJC13	ENSG00000138246
hsa-miR-30a-5p	PPP2R2A	ENSG00000221914
hsa-miR-30a-5p	KIDINS220	ENSG00000134313
hsa-miR-30a-5p	LNPEP	ENSG00000113441
hsa-miR-30a-5p	STAU1	ENSG00000124214
hsa-miR-30a-5p	POLD3	ENSG00000077514
hsa-miR-30a-5p	MYC	ENSG00000136997
hsa-miR-30a-5p	QKI	ENSG00000112531
hsa-miR-30a-5p	TMEM209	ENSG00000146842
hsa-miR-30a-5p	SMU1	ENSG00000122692
hsa-miR-30a-5p	GPX3	ENSG00000211445
hsa-miR-30a-5p	PBRM1	ENSG00000163939
hsa-miR-30a-5p	TATDN2	ENSG00000157014
hsa-miR-30a-5p	UBE3C	ENSG00000009335
hsa-miR-30a-5p	SON	ENSG00000159140
hsa-miR-30a-5p	RAPGEF6	ENSG00000158987
hsa-miR-30a-5p	GALNT1	ENSG00000141429
hsa-miR-30a-5p	PPM1A	ENSG00000100614
hsa-miR-30a-5p	NDC80	ENSG00000080986
hsa-miR-30a-5p	PLEKHO2	ENSG00000241839
hsa-miR-30a-5p	CEP72	ENSG00000112877
hsa-miR-30a-5p	HEATR5B	ENSG00000008869
hsa-miR-30a-5p	USP46	ENSG00000109189
hsa-miR-30a-5p	TP53INP1	ENSG00000164938
hsa-miR-30a-5p	LRP8	ENSG00000157193
hsa-miR-30a-5p	SRSF6	ENSG00000124193
hsa-miR-30a-5p	ELMSAN1	ENSG00000156030
hsa-miR-30a-5p	MRPS2	ENSG00000122140
hsa-miR-30a-5p	GPRC5A	ENSG00000013588
hsa-miR-30a-5p	LIFR	ENSG00000113594
hsa-miR-30a-5p	C21orf91	ENSG00000154642
hsa-miR-30a-5p	CCT8	ENSG00000156261
hsa-miR-30a-5p	FAM133A	ENSG00000179083
hsa-miR-30a-5p	EIF3A	ENSG00000107581
hsa-miR-30a-5p	RAB32	ENSG00000118508
hsa-miR-30a-5p	MECP2	ENSG00000169057
hsa-miR-30a-5p	GLRX	ENSG00000173221
hsa-miR-30a-5p	ZFP36L1	ENSG00000185650
hsa-miR-30a-5p	C4orf3	ENSG00000164096
hsa-miR-30a-5p	BLOC1S5-TXNDC5	ENSG00000259040
hsa-miR-30a-5p	KLF3	ENSG00000109787
hsa-miR-30a-5p	ATXN1	ENSG00000124788
hsa-miR-30a-5p	ARID1A	ENSG00000117713
hsa-miR-30a-5p	DENND5B	ENSG00000170456
hsa-miR-30a-5p	NMD3	ENSG00000169251
hsa-miR-30a-5p	GTF2H2C	ENSG00000183474
hsa-miR-30a-5p	STK35	ENSG00000125834
hsa-miR-30a-5p	HNRNPA1L2	ENSG00000139675
hsa-miR-30a-5p	FAM126A	ENSG00000122591
hsa-miR-30a-5p	IGF2R	ENSG00000197081
hsa-miR-30a-5p	SMARCA1	ENSG00000102038
hsa-miR-30a-5p	MSH2	ENSG00000095002
hsa-miR-30a-5p	DYNLT1	ENSG00000146425
hsa-miR-30a-5p	GALNT3	ENSG00000115339
hsa-miR-30a-5p	SKIL	ENSG00000136603
hsa-miR-30a-5p	BIRC6	ENSG00000115760
hsa-miR-30a-5p	VIM	ENSG00000026025
hsa-miR-30a-5p	BMP2K	ENSG00000138756
hsa-miR-30a-5p	SUPT6H	ENSG00000109111
hsa-miR-30a-5p	TMED10	ENSG00000170348
hsa-miR-30a-5p	FOXA1	ENSG00000129514
hsa-miR-30a-5p	KPNA1	ENSG00000114030
hsa-miR-30a-5p	TIAL1	ENSG00000151923
hsa-miR-30a-5p	REL	ENSG00000162924
hsa-miR-30a-5p	COG8	ENSG00000213380
hsa-miR-30a-5p	NEUROD1	ENSG00000162992
hsa-miR-30a-5p	KLHL36	ENSG00000135686
hsa-miR-30a-5p	CCDC47	ENSG00000108588
hsa-miR-30a-5p	SRPR	ENSG00000182934
hsa-miR-30a-5p	CEP350	ENSG00000135837
hsa-miR-30a-5p	FRMD6	ENSG00000139926
hsa-miR-30a-5p	ATRX	ENSG00000085224
hsa-miR-30a-5p	ZC3H12C	ENSG00000149289
hsa-miR-30a-5p	TTC3	ENSG00000182670
hsa-miR-30a-5p	SUCLA2	ENSG00000136143
hsa-miR-30a-5p	ZNF614	ENSG00000142556
hsa-miR-30a-5p	SMN1	ENSG00000172062
hsa-miR-30a-5p	TMEM131	ENSG00000075568
hsa-miR-30a-5p	LYSMD2	ENSG00000140280
hsa-miR-30a-5p	PSMD14	ENSG00000115233
hsa-miR-30a-5p	APLP2	ENSG00000084234
hsa-miR-30a-5p	CNNM4	ENSG00000158158
hsa-miR-30a-5p	DENND4C	ENSG00000137145
hsa-miR-30a-5p	NDUFV3	ENSG00000160194
hsa-miR-30a-5p	GDE1	ENSG00000006007
hsa-miR-30a-5p	MYO5A	ENSG00000197535
hsa-miR-30a-5p	SLC38A2	ENSG00000134294
hsa-miR-30a-5p	NCOR1	ENSG00000141027
hsa-miR-30a-5p	AK3	ENSG00000147853
hsa-miR-30a-5p	ZNF100	ENSG00000197020
hsa-miR-30a-5p	FAHD1	ENSG00000180185
hsa-miR-30a-5p	RAB11A	ENSG00000103769
hsa-miR-30a-5p	NIPA2	ENSG00000140157
hsa-miR-30a-5p	MPDU1	ENSG00000129255
hsa-miR-30a-5p	EIF1B	ENSG00000114784
hsa-miR-30a-5p	TMEM87B	ENSG00000153214
hsa-miR-30a-5p	NOL4L	ENSG00000197183
hsa-miR-30a-5p	VEGFC	ENSG00000150630
hsa-miR-30a-5p	PLIN3	ENSG00000105355
hsa-miR-30a-5p	HNRNPM	ENSG00000099783
hsa-miR-30a-5p	TIMP3	ENSG00000100234
hsa-miR-30a-5p	RBM26	ENSG00000139746
hsa-miR-30a-5p	SNX16	ENSG00000104497
hsa-miR-30a-5p	FOSL2	ENSG00000075426
hsa-miR-30a-5p	C5orf51	ENSG00000205765
hsa-miR-30a-5p	NCAPG	ENSG00000109805
hsa-miR-30a-5p	GNG2	ENSG00000186469
hsa-miR-30a-5p	ELOVL5	ENSG00000012660
hsa-miR-30a-5p	TUBE1	ENSG00000074935
hsa-miR-30a-5p	HSF2	ENSG00000025156
hsa-miR-30a-5p	STAM2	ENSG00000115145
hsa-miR-30a-5p	KRT6B	ENSG00000185479
hsa-miR-30a-5p	PPOX	ENSG00000143224
hsa-miR-30a-5p	CPT2	ENSG00000157184
hsa-miR-30a-5p	AGGF1	ENSG00000164252
hsa-miR-30a-5p	RRP15	ENSG00000067533
hsa-miR-30a-5p	DAG1	ENSG00000173402
hsa-miR-30a-5p	NCOA2	ENSG00000140396
hsa-miR-30a-5p	PABPC1	ENSG00000070756
hsa-miR-30a-5p	ITGA2	ENSG00000164171
hsa-miR-30a-5p	TBC1D25	ENSG00000068354
hsa-miR-30a-5p	RPRD1B	ENSG00000101413
hsa-miR-30a-5p	ZNF354C	ENSG00000177932
hsa-miR-30a-5p	CFL2	ENSG00000165410
hsa-miR-30a-5p	DHX8	ENSG00000067596
hsa-miR-30a-5p	NFS1	ENSG00000244005
hsa-miR-30a-5p	SEC62	ENSG00000008952
hsa-miR-30a-5p	SEC24A	ENSG00000113615
hsa-miR-30a-5p	TEAD1	ENSG00000187079
hsa-miR-30a-5p	PXK	ENSG00000168297
hsa-miR-30a-5p	WDR13	ENSG00000101940
hsa-miR-30a-5p	LRRC8C	ENSG00000171488
hsa-miR-30a-5p	CHIC1	ENSG00000204116
hsa-miR-30a-5p	SKI	ENSG00000157933
hsa-miR-30a-5p	SEMA3D	ENSG00000153993
hsa-miR-30a-5p	CPEB2	ENSG00000137449
hsa-miR-30a-5p	TMCC1	ENSG00000172765
hsa-miR-30a-5p	RORA	ENSG00000069667
hsa-miR-30a-5p	IDH1	ENSG00000138413
hsa-miR-30a-5p	BUD31	ENSG00000106245
hsa-miR-30a-5p	B4GALT4	ENSG00000121578
hsa-miR-30a-5p	YWHAZ	ENSG00000164924
hsa-miR-30a-5p	C11orf84	ENSG00000168005
hsa-miR-30a-5p	ANAPC7	ENSG00000196510
hsa-miR-30a-5p	PLS1	ENSG00000120756
hsa-miR-30a-5p	GLCCI1	ENSG00000106415
hsa-miR-30a-5p	GTF2H2	ENSG00000145736
hsa-miR-30a-5p	SLC25A36	ENSG00000114120
hsa-miR-30a-5p	CLMP	ENSG00000166250
hsa-miR-30a-5p	CTSL	ENSG00000135047
hsa-miR-30a-5p	RGS1	ENSG00000090104
hsa-miR-30a-5p	PLA2G4A	ENSG00000116711
hsa-miR-30a-5p	RGS2	ENSG00000116741
hsa-miR-30a-5p	RAP2C	ENSG00000123728
hsa-miR-30a-5p	TMPO	ENSG00000120802
hsa-miR-30a-5p	NT5C1B	ENSG00000185013
hsa-miR-30a-5p	PDSS2	ENSG00000164494
hsa-miR-30a-5p	KLHL15	ENSG00000174010
hsa-miR-30a-5p	PRIM1	ENSG00000198056
hsa-miR-30a-5p	FXR1	ENSG00000114416
hsa-miR-30a-5p	DCUN1D3	ENSG00000188215
hsa-miR-30a-5p	TFPI2	ENSG00000105825
hsa-miR-30a-5p	PPIL4	ENSG00000131013
hsa-miR-30a-5p	NUAK2	ENSG00000163545
hsa-miR-30a-5p	PEX11B	ENSG00000131779
hsa-miR-30a-5p	EEF1A1	ENSG00000156508
hsa-miR-30a-5p	TBK1	ENSG00000183735
hsa-miR-30a-5p	SLC12A2	ENSG00000064651
hsa-miR-30a-5p	DDX5	ENSG00000108654
hsa-miR-30a-5p	ASCC3	ENSG00000112249
hsa-miR-30a-5p	LARP4	ENSG00000161813
hsa-miR-30a-5p	CUX1	ENSG00000257923
hsa-miR-30a-5p	SEC31A	ENSG00000138674
hsa-miR-30a-5p	KITLG	ENSG00000049130
hsa-miR-30a-5p	XRN1	ENSG00000114127
hsa-miR-30a-5p	LDHA	ENSG00000134333
hsa-miR-30a-5p	WDFY3	ENSG00000163625
hsa-miR-30a-5p	RAC1	ENSG00000136238
hsa-miR-30a-5p	S100A10	ENSG00000197747
hsa-miR-30a-5p	MAPRE1	ENSG00000101367
hsa-miR-30a-5p	OTUD4	ENSG00000164164
hsa-miR-30a-5p	PRKAA1	ENSG00000132356
hsa-miR-30a-5p	PRMT1	ENSG00000126457
hsa-miR-30a-5p	AQR	ENSG00000021776
hsa-miR-30a-5p	IFRD1	ENSG00000006652
hsa-miR-30a-5p	MAK16	ENSG00000198042
hsa-miR-30a-5p	FAM208A	ENSG00000163946
hsa-miR-30a-5p	PTP4A1	ENSG00000112245
hsa-miR-30a-5p	FMOD	ENSG00000122176
hsa-miR-30a-5p	MAF	ENSG00000178573
hsa-miR-30a-5p	MESDC2	ENSG00000117899
hsa-miR-30a-5p	ADAMTS1	ENSG00000154734
hsa-miR-30a-5p	FSCN1	ENSG00000075618
hsa-miR-30a-5p	UBE2K	ENSG00000078140
hsa-miR-30a-5p	MANSC1	ENSG00000111261
hsa-miR-30a-5p	SAE1	ENSG00000142230
hsa-miR-30a-5p	SIAH1	ENSG00000196470
hsa-miR-30a-5p	CLNS1A	ENSG00000074201
hsa-miR-30a-5p	SNAPC1	ENSG00000023608
hsa-miR-30a-5p	EIF2B1	ENSG00000111361
hsa-miR-30a-5p	SDE2	ENSG00000143751
hsa-miR-30a-5p	TOR1B	ENSG00000136816
hsa-miR-30a-5p	TRIO	ENSG00000038382
hsa-miR-30a-5p	BMP2	ENSG00000125845
hsa-miR-30a-5p	YRDC	ENSG00000196449
hsa-miR-30a-5p	CCPG1	ENSG00000260916
hsa-miR-30a-5p	ASNSD1	ENSG00000138381
hsa-miR-30a-5p	KIF11	ENSG00000138160
hsa-miR-30a-5p	TNFRSF10B	ENSG00000120889
hsa-miR-30a-5p	COMMD2	ENSG00000114744
hsa-miR-30a-5p	RDH10	ENSG00000121039
hsa-miR-30a-5p	SURF4	ENSG00000148248
hsa-miR-30a-5p	YEATS2	ENSG00000163872
hsa-miR-30a-5p	C16orf72	ENSG00000182831
hsa-miR-30a-5p	PAWR	ENSG00000177425
hsa-miR-30a-5p	INTS6	ENSG00000102786
hsa-miR-30a-5p	FAM199X	ENSG00000123575
hsa-miR-30a-5p	NFU1	ENSG00000169599
hsa-miR-30a-5p	PDCL	ENSG00000136940
hsa-miR-30a-5p	TXLNG	ENSG00000086712
hsa-miR-30a-5p	ZBTB21	ENSG00000173276
hsa-miR-30a-5p	DHX15	ENSG00000109606
hsa-miR-30a-5p	KDELC2	ENSG00000178202
hsa-miR-30a-5p	CDC20	ENSG00000117399
hsa-miR-30a-5p	BAG2	ENSG00000112208
hsa-miR-30a-5p	EMC4	ENSG00000128463
hsa-miR-30a-5p	AP2A1	ENSG00000196961
hsa-miR-30a-5p	LCLAT1	ENSG00000172954
hsa-miR-30a-5p	C6orf120	ENSG00000185127
hsa-miR-30a-5p	FIGN	ENSG00000182263
hsa-miR-30a-5p	LYRM7	ENSG00000186687
hsa-miR-30a-5p	CCNY	ENSG00000108100
hsa-miR-30a-5p	USP8	ENSG00000138592
hsa-miR-30a-5p	PNPO	ENSG00000108439
hsa-miR-30a-5p	STRN	ENSG00000115808
hsa-miR-30a-5p	SMARCD2	ENSG00000108604
hsa-miR-30a-5p	NIFK	ENSG00000155438
hsa-miR-30a-5p	TPI1	ENSG00000111669
hsa-miR-30a-5p	NDUFA10	ENSG00000130414
hsa-miR-30a-5p	YAF2	ENSG00000015153
hsa-miR-30a-5p	RANBP2	ENSG00000153201
hsa-miR-30a-5p	DSG2	ENSG00000046604
hsa-miR-30a-5p	HINT3	ENSG00000111911
hsa-miR-30a-5p	YY1	ENSG00000100811
hsa-miR-30a-5p	ARID5B	ENSG00000150347
hsa-miR-30a-5p	COL1A2	ENSG00000164692
hsa-miR-30a-5p	PSMB1	ENSG00000008018
hsa-miR-30a-5p	OGFRL1	ENSG00000119900
hsa-miR-30a-5p	SSR3	ENSG00000114850
hsa-miR-30a-5p	BCL6	ENSG00000113916
hsa-miR-30a-5p	CSNK1G1	ENSG00000169118
hsa-miR-30a-5p	FNIP1	ENSG00000217128
hsa-miR-30a-5p	FAM168B	ENSG00000152102
hsa-miR-30a-5p	C19orf10	ENSG00000074842
hsa-miR-30a-5p	MAT2A	ENSG00000168906
hsa-miR-30a-5p	FDX1	ENSG00000137714
hsa-miR-30a-5p	ZNF451	ENSG00000112200
hsa-miR-30a-5p	DYNC1LI1	ENSG00000144635
hsa-miR-30a-5p	TSPYL4	ENSG00000187189
hsa-miR-30a-5p	TUBB3	ENSG00000258947
hsa-miR-30a-5p	ARRDC3	ENSG00000113369
hsa-miR-30a-5p	SEMA3A	ENSG00000075213
hsa-miR-30a-5p	IKZF2	ENSG00000030419
hsa-miR-30a-5p	FAS	ENSG00000026103
hsa-miR-30a-5p	ANAPC5	ENSG00000089053
hsa-miR-30a-5p	GFM1	ENSG00000168827
hsa-miR-30a-5p	MBNL2	ENSG00000139793
hsa-miR-30a-5p	SLC20A1	ENSG00000144136
hsa-miR-30a-5p	PPP6R1	ENSG00000105063
hsa-miR-30a-5p	ARID4B	ENSG00000054267
hsa-miR-30a-5p	LAMC1	ENSG00000135862
hsa-miR-30a-5p	RAI14	ENSG00000039560
hsa-miR-30a-5p	RPS6KA3	ENSG00000177189
hsa-miR-30a-5p	TRAPPC2	ENSG00000196459
hsa-miR-30a-5p	NEDD4	ENSG00000069869
hsa-miR-30a-5p	FOXJ3	ENSG00000198815
hsa-miR-30a-5p	GMEB2	ENSG00000101216
hsa-miR-30a-5p	RNF157	ENSG00000141576
hsa-miR-30a-5p	UBE2H	ENSG00000186591
hsa-miR-30a-5p	FXR2	ENSG00000129245
hsa-miR-30a-5p	UBE2V2	ENSG00000169139
hsa-miR-30a-5p	LAMP2	ENSG00000005893
hsa-miR-30a-5p	SUMO3	ENSG00000184900
hsa-miR-30a-5p	FAM160B1	ENSG00000151553
hsa-miR-30a-5p	MTRR	ENSG00000124275
hsa-miR-30a-5p	PROSER1	ENSG00000120685
hsa-miR-30a-5p	BROX	ENSG00000162819
hsa-miR-30a-5p	MIDN	ENSG00000167470
hsa-miR-30a-5p	PPWD1	ENSG00000113593
hsa-miR-30a-5p	AMOTL2	ENSG00000114019
hsa-miR-30a-5p	DDAH1	ENSG00000153904
hsa-miR-30a-5p	GAB1	ENSG00000109458
hsa-miR-30a-5p	PPHLN1	ENSG00000134283
hsa-miR-30a-5p	MGEA5	ENSG00000198408
hsa-miR-30a-5p	ZCCHC14	ENSG00000140948
hsa-miR-30a-5p	USP48	ENSG00000090686
hsa-miR-30a-5p	ACP2	ENSG00000134575
hsa-miR-30a-5p	DCUN1D1	ENSG00000043093
hsa-miR-30a-5p	FAM73A	ENSG00000180488
hsa-miR-30a-5p	ZBTB7A	ENSG00000178951
hsa-miR-30a-5p	PLAG1	ENSG00000181690
hsa-miR-30a-5p	S100PBP	ENSG00000116497
hsa-miR-30a-5p	PUM2	ENSG00000055917
hsa-miR-30a-5p	ATXN7L3B	ENSG00000253719
hsa-miR-30a-5p	NFIB	ENSG00000147862
hsa-miR-30a-5p	AHR	ENSG00000106546
hsa-miR-30a-5p	REV3L	ENSG00000009413
hsa-miR-30a-5p	CDH4	ENSG00000179242
hsa-miR-30a-5p	BCL2L1	ENSG00000171552
hsa-miR-30a-5p	TWISTNB	ENSG00000105849
hsa-miR-30a-5p	CHML	ENSG00000203668
hsa-miR-30a-5p	CELSR3	ENSG00000008300
hsa-miR-30a-5p	MRE11A	ENSG00000020922
hsa-miR-30a-5p	JDP2	ENSG00000140044
hsa-miR-30a-5p	ATF7IP	ENSG00000171681
hsa-miR-30a-5p	BRD3	ENSG00000169925
hsa-miR-30a-5p	GOLGA1	ENSG00000136935
hsa-miR-30a-5p	TGM2	ENSG00000198959
hsa-miR-30a-5p	CAST	ENSG00000153113
hsa-miR-30a-5p	YIPF5	ENSG00000145817
hsa-miR-30a-5p	CDK12	ENSG00000167258
hsa-miR-30a-5p	CNOT1	ENSG00000125107
hsa-miR-30a-5p	ZNF281	ENSG00000162702
hsa-miR-30a-5p	CEP135	ENSG00000174799
hsa-miR-30a-5p	UBE2D3	ENSG00000109332
hsa-miR-30a-5p	COX15	ENSG00000014919
hsa-miR-30a-5p	UBE2E1	ENSG00000170142
hsa-miR-30a-5p	TOM1	ENSG00000100284
hsa-miR-30a-5p	MZT1	ENSG00000204899
hsa-miR-30a-5p	FAM120B	ENSG00000112584
hsa-miR-30a-5p	PPARGC1A	ENSG00000109819
hsa-miR-30a-5p	CYB561	ENSG00000008283
hsa-miR-30a-5p	BCL7A	ENSG00000110987
hsa-miR-30a-5p	PARP1	ENSG00000143799
hsa-miR-30a-5p	SLC9A3R2	ENSG00000065054
hsa-miR-30a-5p	H3F3B	ENSG00000132475
hsa-miR-30a-5p	ZFYVE20	ENSG00000131381
hsa-miR-30a-5p	SEC24B	ENSG00000138802
hsa-miR-30a-5p	SERPINB5	ENSG00000206075
hsa-miR-30a-5p	BRD1	ENSG00000100425
hsa-miR-30a-5p	CLPTM1	ENSG00000104853
hsa-miR-30a-5p	TMA16	ENSG00000198498
hsa-miR-30a-5p	UBE2D1	ENSG00000072401
hsa-miR-30a-5p	CD99	ENSG00000002586
hsa-miR-30a-5p	G3BP2	ENSG00000138757
hsa-miR-30a-5p	SOD2	ENSG00000112096
hsa-miR-30a-5p	CPOX	ENSG00000080819
hsa-miR-30a-5p	PCDH19	ENSG00000165194
hsa-miR-30a-5p	ESRRA	ENSG00000173153
hsa-miR-30a-5p	PRKAG2	ENSG00000106617
hsa-miR-30a-5p	KIAA0040	ENSG00000235750
hsa-miR-30a-5p	VPS33A	ENSG00000139719
hsa-miR-30a-5p	SUZ12	ENSG00000178691
hsa-miR-30a-5p	DNAH14	ENSG00000185842
hsa-miR-30a-5p	ARCN1	ENSG00000095139
hsa-miR-30a-5p	TRAPPC10	ENSG00000160218
hsa-miR-30a-5p	NAE1	ENSG00000159593
hsa-miR-30a-5p	ZNF440	ENSG00000171295
hsa-miR-30a-5p	CDC27	ENSG00000004897
hsa-miR-30a-5p	KPNA6	ENSG00000025800
hsa-miR-30a-5p	GNAI2	ENSG00000114353
hsa-miR-30a-5p	PIK3CA	ENSG00000121879
hsa-miR-30a-5p	COCH	ENSG00000100473
hsa-miR-30a-5p	SEC23IP	ENSG00000107651
hsa-miR-30a-5p	GALNT2	ENSG00000143641
hsa-miR-30a-5p	KIAA0355	ENSG00000166398
hsa-miR-30a-5p	MYO10	ENSG00000145555
hsa-miR-30a-5p	PJA2	ENSG00000198961
hsa-miR-30a-5p	PLXNC1	ENSG00000136040
hsa-miR-30a-5p	C5orf24	ENSG00000181904
hsa-miR-30a-5p	CPSF3L	ENSG00000127054
hsa-miR-30a-5p	ABAT	ENSG00000183044
hsa-miR-30a-5p	SLC6A9	ENSG00000196517
hsa-miR-30a-5p	ATP6V1C1	ENSG00000155097
hsa-miR-30a-5p	SCD	ENSG00000099194
hsa-miR-30a-5p	PDIK1L	ENSG00000175087
hsa-miR-30a-5p	ACSL4	ENSG00000068366
hsa-miR-30a-5p	UBE2D2	ENSG00000131508
hsa-miR-30a-5p	MARCH5	ENSG00000198060
hsa-miR-30a-5p	CDCP1	ENSG00000163814
hsa-miR-30a-5p	GLIPR1	ENSG00000139278
hsa-miR-30a-5p	ELP4	ENSG00000109911
hsa-miR-30a-5p	EDC3	ENSG00000179151
hsa-miR-30a-5p	CMC4	ENSG00000182712
hsa-miR-30a-5p	IL6ST	ENSG00000134352
hsa-miR-30a-5p	RETSAT	ENSG00000042445
hsa-miR-30a-5p	C8orf76	ENSG00000189376
hsa-miR-30a-5p	SGOL1	ENSG00000129810
hsa-miR-30a-5p	ENPP4	ENSG00000001561
hsa-miR-30a-5p	KMT2A	ENSG00000118058
hsa-miR-30a-5p	RARG	ENSG00000172819
hsa-miR-30a-5p	LRRFIP1	ENSG00000124831
hsa-miR-30a-5p	SCAF1	ENSG00000126461
hsa-miR-30a-5p	LGALSL	ENSG00000119862
hsa-miR-30a-5p	PHF16	ENSG00000102221
hsa-miR-30a-5p	SMN2	ENSG00000205571
hsa-miR-30a-5p	MPP2	ENSG00000108852
hsa-miR-30a-5p	AKAP10	ENSG00000108599
hsa-miR-30a-5p	MTRNR2L3	ENSG00000256222
hsa-miR-30a-5p	EFTUD1	ENSG00000140598
hsa-miR-30a-5p	PHLDA2	ENSG00000181649
hsa-miR-30a-5p	TPP1	ENSG00000166340
hsa-miR-30a-5p	UBN1	ENSG00000118900
hsa-miR-30a-5p	SEC22C	ENSG00000093183
hsa-miR-30a-5p	IGSF3	ENSG00000143061
hsa-miR-30a-5p	ZNF585A	ENSG00000196967
hsa-miR-30a-5p	DERL1	ENSG00000136986
hsa-miR-30a-5p	STARD3	ENSG00000131748
hsa-miR-30a-5p	SLC7A2	ENSG00000003989
hsa-miR-30a-5p	TULP4	ENSG00000130338
hsa-miR-30a-5p	FN1	ENSG00000115414
hsa-miR-30a-5p	FAM136A	ENSG00000035141
hsa-miR-30a-5p	ACSL1	ENSG00000151726
hsa-miR-30a-5p	DLX1	ENSG00000144355
hsa-miR-30a-5p	UBN2	ENSG00000157741
hsa-miR-30a-5p	GATAD2B	ENSG00000143614
hsa-miR-30a-5p	SGTA	ENSG00000104969
hsa-miR-30a-5p	CTCF	ENSG00000102974
hsa-miR-30a-5p	GFRA1	ENSG00000151892
hsa-miR-30a-5p	TARSL2	ENSG00000185418
hsa-miR-30a-5p	USP44	ENSG00000136014
hsa-miR-30a-5p	AKTIP	ENSG00000166971
hsa-miR-30a-5p	ENPP5	ENSG00000112796
hsa-miR-30a-5p	TMEM30A	ENSG00000112697
hsa-miR-30a-5p	RBM12B	ENSG00000183808
hsa-miR-30a-5p	PYGO1	ENSG00000171016
hsa-miR-30a-5p	BCLAF1	ENSG00000029363
hsa-miR-30a-5p	ZNF92	ENSG00000146757
hsa-miR-30a-5p	STMN1	ENSG00000117632
hsa-miR-30a-5p	UHMK1	ENSG00000152332
hsa-miR-30a-5p	BIRC3	ENSG00000023445
hsa-miR-30a-5p	RHOF	ENSG00000139725
hsa-miR-30a-5p	TYW5	ENSG00000162971
hsa-miR-30a-5p	ATG12	ENSG00000145782
hsa-miR-30a-5p	BDP1	ENSG00000145734
hsa-miR-30a-5p	OSBPL1A	ENSG00000141447
[truncated: 4,346 more rows]

## Sheet: Hoja1
CALU
TGDS
VAPB
B2M
PELI1
POU2F1
SLC41A2
PHLPP2
NEK7
ZMAT3
BRWD3
C5orf30
GPR63
FBXL3
FBXO11
DTL
RPA3OS
RBM27
PDE4B
TNPO1
UTP15
EFCAB14
G3BP1
NBAS
PRPF4B
SPPL3
FAM168A
IRF4
UNKL
ERI2
KIF14
TROVE2
RRAGD
ASZ1
SOCS4
ZFAND5
PLAA
HMGCLL1
SC5D
DDHD1
AREL1
TRIM23
ANGEL2
RNF38
WDR47
RHOBTB3
SHROOM3
HAUS2
NXPE3
BNIP3
ZNF585B
CAMSAP1
SH2B3
CASP7
RBM12
ZBTB10
MMGT1
IRF9
DUSP2
HN1
WHSC1L1
HDAC3
CD80
ELK4
KBTBD2
ABT1
SPPL2A
ZFYVE1
SEL1L3
EXOC5
LZIC
CALM1
FGF13
GOSR1
YOD1
SMAD9
SLC25A3
VPS13D
SSH1
UBR5
WWP1
ARMC8
PCDHGA1
UBTD2
ZNF267
HEXB
PRRG4
SAMD8
REST
ELK3
SETD7
IGFLR1
NPAT
ADAR
FKTN
ZYG11B
RSF1
NRDE2
IDS
ATAD1
SOWAHC
ZNF43
SZRD1
PDZD2
C12orf5
MCL1
PTPN4
ACTG1
GSPT2
TOMM20
SLC25A32
STK38
PERP
U2SURP
HERPUD1
PGM2
GDF11
ZNF148
PELO
NRBP1
ZFC3H1
FRS2
KLF12
CAMSAP2
MCM4
PPP3R1
ZFP36
ASXL1
PLEKHF2
ZNF562
TRPS1
CLCC1
MAP9
NBN
KLHL20
EYA4
RRM2B
ZNF664
ATG4D
BCL10
PTBP1
C7orf60
CPSF6
MPZL1
CDKN1B
ECHDC1
ANKRD29
FOXK1
SYNJ1
STYX
MACF1
XPOT
SNTB2
ATP11B
SQLE
ANKIB1
PPTC7
BOD1L1
LIN28B
IL21R
AFF4
ANKRD17
UBE4A
MRPS16
OLFM4
CSDE1
TTC17
PRUNE2
MCFD2
MIB1
MACROD2
TNFAIP3
AC012123.1
RAB21
LRP12
TNFSF13B
PIK3C2B
BTBD3
PPP3CC
TMOD3
TARDBP
NOTCH2
CCNH
VAPA
SNN
MAP3K1
GM2A
ARFGEF2
RNF138
SH3GLB1
MED17
UBE2J1
FAM91A1
CD2AP
NARS
ZKSCAN8
KRAS
SPRYD7
CNOT8
CDK6
HOMER2
C1orf21
LIPT1
ZNF789
TCEB1
PHF10
MTMR12
SNIP1
MTMR10
PRPF8
HPS3
CELF1
RAD51D
VHL
EPAS1
MAT2B
TAOK1
TDG
CAPZA1
CANX
PFDN2
CAPRIN1
IER3
RFX7
SP2
ANLN
ZDHHC3
KLF10
ZNF680
MPP5
KIAA1456
MTBP
TNRC6B
PHF6
PRRC2C
RICTOR
PANK3
SRSF1
CXCL3
NMI
GABPB1
ZNF207
SLC25A38
STK39
TRIP12
SIPA1L1
CCSAP
ARL8B
PAPD5
TRMT13
FAM217B
LAPTM4A
EDEM3
MTR
MMAA
MAN1A2
MYO1D
TRUB1
MAVS
TICRR
ITGAV
ABHD10
RASA1
KLHL42
ZFYVE16
NFAT5
MFSD9
KLHDC10
CWC22
ZNF845
ATP5G3
EPT1
EIF2A
GGA2
CD82
RAB3IP
CCND1
FAM117B
FNDC3B
UBE2A
ZNF678
ACTR3
ELOVL1
CRY2
CRLS1
NRD1
CNGB3
SBNO1
GIGYF2
MYLIP
MXI1
RAPGEF2
ST8SIA4
SLC4A7
HELZ
RGMB
ZNF254
FAF1
GTPBP8
PBRM1
CTC-534A2.2
HMCN1
MKLN1
TP53INP1
SRSF6
CCT6B
MLH3
IGF2
C21orf91
CCT8
ZFP36L1
FAM49B
STK35
PCBP1
SMARCA1
DYRK3
FRMD6
ZC3H12C
GLO1
ZNF614
DENND4C
EGLN3
MYO5A
SLC38A2
FASTKD1
DDB1
RAB11A
KCNH5
RBM26
C5orf51
FER
NCAPG
ELOVL5
SFPQ
PAFAH1B3
MR1
SLC17A7
PCMTD2
TCF20
PPM1L
IFIT5
SOS1
NAMPT
RORA
TNIP2
HSP90B1
YLPM1
SLC25A36
ZNF708
HARS2
PEX5L
TMPO
SS18L1
KLHL15
EOGT
PLEK
EEF1A1
LARP4
XRN1
PIP5K1A
OTUD4
PTP4A1
SDE2
CD109
HSPA4L
SLC36A1
CNOT3
TSNAX
FRYL
NUDT22
PIK3C2A
SURF4
CYSLTR1
IGF2BP3
ZC3H11A
ZNF430
CDK13
MED28
YY1
B4GALT3
FAM13B
SEMA4B
FNIP1
AKIRIN1
CDC23
FDX1
NFE2L2
EPC2
PSMA3
BBS10
TSPAN14
VMA21
CD200R1
EP300
HDLBP
BTG3
MPRIP
CASP8
KCNAB2
CHSY1
GPCPD1
GTF2H3
CTSA
PPP2CB
PLAG1
ATXN7L3B
NFIB
THUMPD1
REV3L
ATF7IP
TEF
CDK12
CNOT1
PHF12
TSPYL1
CBY1
SUZ12
CCNE1
CCDC88C
SNX13
ZNF684
SLC16A7
ABI1
ATP6V1C1
NGLY1
MIS12
IL6ST
ZNF644
SEMA7A
NAPB
NUP43
ENPP1
KMT2A
GLOD4
AKAP10
GPI
SLBP
UBN2
ABHD3
DIMT1
PKN2
EIF4G3
CBX7
RBM12B
STMN1
MFSD8
AAK1
TNRC6A
MAP3K2
ARF6
MBNL1
ZFYVE21
NANP
GMCL1
CNEP1R1
MAP3K8
LRR1
LDLR
NUP155
ZCCHC8
HMGCS1
BCOR
RUFY2
FAM214A
RASSF8
YES1
PRKDC
EYA1
BVES
UBE2W
TMEM127
PDE7A
XRN2
NFYC
ULK1
MAN1A1
SUCO
UTRN
RPS6KA4
GTF2A1
PTEN
ZNF652
MUT
DCTN6
SIX4
DNAJB4
GPR65
CHD6
ATL3
LATS1
OSMR
ATP13A3
MAPK1
NUP188
FNDC3A
NUPL1
CD84
C5orf15
MED6
ZNF561
CHD9
ABL2
RAD21
CAPRIN2
FNBP4
ZNF248
CBX5
BAZ2B
CCP110
ORC5
MAML1
MDM2
PGD
MTDH
SLC35E2B
KIAA1551
PNISR
CCNL1
BCL2L11
CLOCK
TBRG1
ZMYM3
KIF5B
RNH1
ZNF689
PHLDA1
NSUN6
USP34
XIAP
ERI1
SOX5
GSTCD
KIAA1430
ZKSCAN1
FNIP2
SYNCRIP
ZNF624
RMND5A
C2ORF15
CCL4
PALM2-AKAP2
HNF1B
ZFP91
KIF1B
BRPF3
YWHAG
UTP3
WNK1
BNC1
WDR74
LIF
PABPC3
SMAGP
MECP2
ZMIZ1
ARHGDIA
SRRM2
TSC22D2
AP3D1
LAMC1
BCL2A1
CALR
LTBP1
TNPO2
ZCCHC24
ACCS
RTN4
EIF3L
FOS
ACKR3
SMC1A
RPN1
PLEC
PTRF
ANKRD52
PHGDH
HTT
FOXM1
NFIL3
PTPN1
FAM127B
EPG5
TSHZ3
PTPRF
ASPH
CDKN2A
PLOD2
FSTL1
CORO1C
CHD4
c-Myb(hsa)
DMRT2
NOP14
ANKRD40
ARHGAP35
DUSP10
RGS3
JUN
TXLNA
LPAR1
PMM2
RING1
ITM2C
RNF24
NFKB2
COPS3
YARS
VCP
HSP90AB1
CENPB
MCMBP
CDCA7
BAZ2A
GPX4
ACTN4
HERC4
UBE2D1
AHCY
LAPTM4B
DRG2
TNC
STAT1
EHD2
RPS15
EHD1
ERRFI1
TLN1
CYB5R3
HYOU1
PRRC2A
CPSF3
PGK1
MCM3
MYO1B
RNF115
AHI1
BMI1
CCNT2
POLR2B
POLE3
ARPC5
ERLIN1
RPRD2
NDUFS2
TAOK3
E2F7
DDI2
TRIB3
ABCB10
PAK1IP1
TWF1
FBXO5
AK2
IRS2
KLHL28
CAMK2D
RNF11
ANP32E
FASN
HIST1H1A
SLC38A1
NACA
PRLR
C22orf46
PPP1R2
PAQR3
MSI2
SAP18
MLK4
PICALM
DARS2
ATP8A2
SCYL3
RNF44
ASB7
FAM120A
SOX4
CBX8
VCPKMT
URGCP
SLFN12
GEMIN6
ALS2
ITPRIP
FST
PTPN3
NOL12
NAT1
RHEBL1
USE1
MGAT2
PCNA
GUCD1
ETAA1
RREB1
PTPRK
GALNT7
TELO2
FERMT2
CSNK2A2
PIEZO2
BECN1
SLC4A10
ELL2
CDH2
C2CD3
CPSF4
RARS2
ZNF638
UBE2R2
ASB1
CDH13
TM4SF1
SNX18
PDE4DIP
DNAJA1
CAPN2
TCEB3
GGCT
FEM1B
LRP6
TWF2
TAPBP
RAP2B
EIF3F
MET
SLC6A6
UTP14A
ZBTB11
DENND4A
GTF2E2
UBP1
GRB10
SLC44A5
CSK
CDT1
ZDHHC21
TBCB
ZBTB39
WARS2
RNF2
TIMM9
ARG1
CYFIP2
FBXL5
CEP97
TACC1
NDFIP2
WASL
TPD52
P4HA1
AKAP17A
ZIC2
CSNK1G2
GCLC
ZNF827
ZSCAN32
ACSL3
TCERG1
PWWP2A
WDR12
LIG3
RTN4R
EPB41L2
TMED2
FAM135A
ZNF793
DDX50
NUCKS1
POLR2C
RIOK3
PREX1
ZRANB2
CTNND1
RAD23B
SMAD2
ZNF791
KCNN4
ESCO2
DISC1
CASP4
TTF2
ELAVL2
HNRNPA1
DICER1
ARHGAP11A
CBX2
PHB2
DNM2
EN2
FBXO21
SMUG1
MAST4
TMEM33
NRAS
PDK4
DNAJC3
LTN1
CPE
IKBIP
RNF122
C6orf136
RASA2
PPP2R3A
YWHAE
UNC119B
SAMHD1
TMEM59
FYCO1
NA
BTRC
AP3S1
MSMO1
CHD1
CDC37L1
TMED7-TICAM2
RAB3D
CCNA2
BTBD1
MFSD11
LPCAT1
FBXO30
HOXA1
PTRH1
C16orf87
KDM2B
GTF2H1
AFM
TMED7
GABARAPL2
RRN3
FBXW7
TRIM37
COL12A1
ORC2
TRIAP1
WDR75
ARRDC4
THBS1
RUNX1
TMEM167A
SLC33A1
EIF4A3
ZNF521
VANGL1
GTF3C4
PHACTR2
ZMYND11
SUPT4H1
LGR4
PTCH1
PYCR2
ATP6V1E2
P4HA2
MEX3B
ETV3
TTLL12
NPLOC4
CUL2
CLCN3
ATMIN
FCHSD2
LYAR
ZNRF1
IAH1
SPATA2
UAP1
EXTL2
LMNB2
LRRC8B
CRYZL1
B4GALT5
GNPDA1
TBC1D10B
ZNF431
CPEB4
HABP4
COPS7B
PLAGL2
TMED3
ZDBF2
DIDO1
MTX3
UTP6
ATG2B
NR6A1
IFNGR2
WNT5A
LSM1
RNF103
CSNK1G3
APEH
CYP51A1
XRCC6
DENND1B
RPS15A
PRPF40A
HBS1L
ZNF597
NAP1L1
DUSP12
ZNF200
SGPL1
REEP3
LMBR1L
NEDD4L
SEC23A
PPP1CC
ME3
PGM1
GNA13
RAB7A
PRKCDBP
ANXA1
SECISBP2
BAX
GDNF
UHRF2
ELMOD2
HSP90AA1
TSPAN3
FBXL14
DOCK6
EEA1
TM9SF3
CFDP1
AUTS2
SLC12A6
LMBR1
NIP7
TRIM35
GMFB
ARPP19
WDR27
BDKRB2
ANPEP
PGBD5
NKTR
OTUD6B
CMAS
KLF9
DYNC1H1
RPS6KC1
SYPL1
CPSF2
PKM
SLITRK5
LRRC8D
GNG12
MAP4
NRBF2
BCL9L
GOLGA8B
RBFOX2
EML4
KIF2A
EPB41L4B
ZNF566
ZNF121
ERCC3
LCOR
GLRX3
SLC26A11
VWA8
SAMD9
TOB1
SYNJ2BP
WAC
GAN
PARK7
PHF20
EXD2
B4GALT6
NPR3
PREPL
SPATA13
PAIP1
HSPA5
HLA-DRA
RBM34
ADO
CDCA4
PALD1
NDUFAF1
SNX10
FBXO45
PSMC2
TPRG1L
LSS
PLCL2
EXOSC10
ITGB4
SMC5
LIMCH1
RANBP10
LAMA1
C7orf43
VPS36
SMARCAD1
IER2
BCL11A
RBFOX1
NT5E
ZNF507
CAT
APPBP2
SMC3
SELT
TMED5
MAP2K3
CEP120
MYH9
DSTYK
NUDT5
TPBG
ZNF516
MED13
PPP2R4
INHBA
DDX6
MAP1LC3B
SH3GL1
HIPK3
RPL38
PAPOLA
DLG5
UBL3
RAB38
CAND1
FZR1
DCUN1D4
KLHL5
2002-08-01
ZSCAN29
NT5DC3
ELP2
TIMM8A
MBTPS2
ITPKB
CNPY4
GRHL2
DPY19L1
TPRKB
MARCH9
SLC7A11
MEF2D
CLN8
TNKS2
SP3
PRPF19
ANKRA2
BRCA2
SERINC3
C19orf12
RNF217
UFM1
KLHL21
SETD5
SFT2D2
RCOR1
ST3GAL1
PLXNA1
IGF1R
SNRPE
LONRF1
PPP1R10
TIFA
ACBD5
EGFR
TLE1
ZNF480
PSME4
RPP40
KPNA2
TMEM41B
ZFHX3
RAB23
SERPINE2
CLTC
KPNA4
SPCS3
VAMP1
HEATR1
CARS
PTMS
GLS
AHRR
SFMBT1
DHX40
WDFY2
CTSC
GNB1
PDCD2L
KLF11
PPP2R2D
WWTR1
RDH14
CCBL2
NHLRC2
HAS2
TIMP2
XBP1
PPP2R5C
ITM2B
SNAI1
FEM1C
HN1L
MIEF1
VPS26A
RUNX2
H6PD
KDM2A
RRP36
WNT5B
APPL1
EED
RAB1A
FAM13A
FOXC1
PSAP
HIC2
EIF1AX
STT3B
HNRNPU
PPP1R18
VLDLR
SLC7A5
ZBTB6
UBE2I
GXYLT1
PES1
TMCO1
IPO7
WBP2
2007-09-01
SETD2
RER1
DNAJC9
NDFIP1
CNNM2
NID1
MTHFD1
TM2D2
NOL9
USP15
C11orf57
FZD3
CPD
SEMA6B
SLC38A5
ZCCHC2
WDR26
ATOX1
ZNF770
API5
CCDC71L
SRSF7
CHMP4B
APP
MARCH7
LBR
ADAM19
ALG10
ADRA2A
FADS1
MLH1
C4orf46
DST
KIAA0101
KBTBD6
FOXK2
ZNF746
SIKE1
PDS5A
ADIPOR2
MICB
DDX10
MYSM1
NCOA3
WDR5
REXO4
IFNAR2
GIGYF1
YWHAQ
FAM96A
NSD1
C1orf174
LRRFIP2
TMEM184C
PLEKHA8
RNF220
NCL
PIP4K2A
NAPG
RPLP1
CMTR2
MYCBP2
SOX21
CPSF1
TMEM181
FOXB1
INSIG1
ATXN10
CBFB
C1D
SIDT2
TP53
SPTY2D1
EXOC4
B3GALNT1
UBAC1
RTCB
TNFRSF10D
LEMD3
DDX21
RASD1
LIMS1
MCTS1
RPP14
ACBD3
DCTN4
ASH1L
MBD3
RBBP6
IQCB1
PURB
CCDC97
LCP1
SNX8
ZDHHC12
HDHD1
ZXDB
PRDM1
ITSN2
SOCS3
C1orf123
AZIN1
RALGPS2
AMD1
DYRK2
NFYB
DCAF7
STUB1
MAP1LC3B2
SNX3
RBMS1
PPP4R2
FAM43A
FRG1
ARL4C
SLCO5A1
PRR14L
CXCL6
HECTD1
PRTG
KLF13
MRPS5
GALNT6
FAM46A
PPP3CA
CELF3
DPY19L4
ATP6V1B2
UBA6
SCAMP1
CHURC1
HCFC2
AGPAT4
SLC2A3
FBXO34
C9orf41
TTC8
NOVA1
PTPN13
IDI1
NLK
PIGS
TIMM10
HECTD2
CECR2
RAB15
STRIP1
PEG10
STX7
LRCH3
AKT1S1
ZFPL1
NCEH1
TPM4
THEM4
LARP4B
JOSD1
FAP
FAF2
RBM5
BMS1
NAA50
LARP1
STK17B
LDLRAP1
HNRNPUL2
KIF3B
NRF1
TRIM59
TMEM182
CENPK
FUBP3
NUP35
CNIH1
PHTF2
CCDC43
NDE1
PMAIP1
SLC9A1
KIAA1432
PITPNM2
ZFX
DDIT4
SLC12A4
SFXN1
SENP2
YTHDF2
CUL5
CHMP2B
PPP1R12A
TET3
CMIP
NAV1
MLLT11
SLC5A3
RIF1
SF3B3
TMED1
2001-08-01
TBC1D4
CD226
OGDH
AL021546.6
EEF2
AR
NOTCH1
CHORDC1
PGS1
DNAJB1
CASP3
IGFBP7
FBN1
TOMM5
ENO1
PIK3CD
DGKZ
STX16
PDCD10
ZNF711
ARHGEF40
CRTAP
PPP1R15B
DCP2
LRCH2
FANCM
NCAPD2
FAM208B
TIMM17A
MAN2B1
GRPEL2
TNFAIP2
PFN2
LHFPL2
URM1
PPARA
WDR82
LRP2
SLC35D1
JUNB
NRXN3
CTNNB1
PLA2G12A
ZNF805
AP3B1
EFR3A
PUM1
PPP3CB
TM9SF1
ANXA7
SPEN
CBX1
GPD2
TUBB3
RAB27B
CCNE2
DSCC1
TMEM56
GFPT1
GGPS1
PLEKHB2
NR3C1
CTHRC1
SEC24C
PHLDB2
TECPR1
NCOA6
ARL6IP1
TUSC3
USP5
NPEPPS
PPIL3
ZNF264
TSPAN2
SLC35C1
SAMD4A
NUFIP2
TUBB2B
TMEM87A
NCK2
NFATC2IP
BLOC1S6
ADPGK
LRRC58
PRPF6
RBMS3
FAM8A1
MTA1
DYNC1LI2
SOCS1
PAICS
CCDC28B
IFRD2
PITRM1
GATC
SMARCA5
SNAPIN
SACS
C2CD2
DPYSL2
MAPK8
PABPC4L
BTLA
AKT1
TLK2
ATL2
RQCD1
PDE8A
HERC2
CSNK1A1
RSL24D1
GCNT3
KRT77
DNAJC13
PPP2R2A
KIDINS220
LNPEP
STAU1
POLD3
MYC
QKI
TMEM209
SMU1
GPX3
TATDN2
UBE3C
SON
RAPGEF6
GALNT1
PPM1A
NDC80
PLEKHO2
CEP72
HEATR5B
USP46
LRP8
ELMSAN1
MRPS2
GPRC5A
LIFR
FAM133A
EIF3A
RAB32
GLRX
C4orf3
BLOC1S5-TXNDC5
KLF3
ATXN1
ARID1A
DENND5B
NMD3
GTF2H2C
HNRNPA1L2
FAM126A
IGF2R
MSH2
DYNLT1
GALNT3
SKIL
BIRC6
VIM
BMP2K
SUPT6H
TMED10
FOXA1
KPNA1
TIAL1
REL
COG8
NEUROD1
KLHL36
CCDC47
SRPR
CEP350
ATRX
TTC3
SUCLA2
SMN1
TMEM131
LYSMD2
PSMD14
APLP2
CNNM4
NDUFV3
GDE1
NCOR1
AK3
ZNF100
FAHD1
NIPA2
MPDU1
EIF1B
TMEM87B
NOL4L
VEGFC
PLIN3
HNRNPM
TIMP3
SNX16
FOSL2
GNG2
TUBE1
HSF2
STAM2
KRT6B
PPOX
CPT2
AGGF1
RRP15
DAG1
NCOA2
PABPC1
ITGA2
TBC1D25
RPRD1B
ZNF354C
CFL2
DHX8
NFS1
SEC62
SEC24A
TEAD1
PXK
WDR13
LRRC8C
CHIC1
SKI
SEMA3D
CPEB2
TMCC1
IDH1
BUD31
B4GALT4
YWHAZ
C11orf84
ANAPC7
PLS1
GLCCI1
GTF2H2
CLMP
CTSL
RGS1
PLA2G4A
RGS2
RAP2C
NT5C1B
PDSS2
PRIM1
FXR1
DCUN1D3
TFPI2
PPIL4
NUAK2
PEX11B
TBK1
SLC12A2
DDX5
ASCC3
CUX1
SEC31A
KITLG
LDHA
WDFY3
RAC1
S100A10
MAPRE1
PRKAA1
PRMT1
AQR
IFRD1
MAK16
FAM208A
FMOD
MAF
MESDC2
ADAMTS1
FSCN1
UBE2K
MANSC1
SAE1
SIAH1
CLNS1A
SNAPC1
EIF2B1
TOR1B
TRIO
BMP2
YRDC
CCPG1
ASNSD1
KIF11
TNFRSF10B
COMMD2
RDH10
YEATS2
C16orf72
PAWR
INTS6
FAM199X
NFU1
PDCL
TXLNG
ZBTB21
DHX15
KDELC2
CDC20
BAG2
EMC4
AP2A1
LCLAT1
C6orf120
FIGN
LYRM7
CCNY
USP8
PNPO
STRN
SMARCD2
NIFK
TPI1
NDUFA10
YAF2
RANBP2
DSG2
HINT3
ARID5B
COL1A2
PSMB1
OGFRL1
SSR3
BCL6
CSNK1G1
FAM168B
C19orf10
MAT2A
ZNF451
DYNC1LI1
TSPYL4
ARRDC3
SEMA3A
IKZF2
FAS
ANAPC5
GFM1
MBNL2
SLC20A1
PPP6R1
ARID4B
RAI14
RPS6KA3
TRAPPC2
NEDD4
FOXJ3
GMEB2
RNF157
UBE2H
FXR2
UBE2V2
LAMP2
SUMO3
FAM160B1
MTRR
PROSER1
BROX
MIDN
PPWD1
AMOTL2
DDAH1
GAB1
PPHLN1
MGEA5
ZCCHC14
USP48
ACP2
DCUN1D1
FAM73A
ZBTB7A
S100PBP
PUM2
AHR
CDH4
BCL2L1
TWISTNB
CHML
CELSR3
MRE11A
JDP2
BRD3
GOLGA1
TGM2
CAST
YIPF5
ZNF281
CEP135
UBE2D3
COX15
UBE2E1
TOM1
MZT1
FAM120B
PPARGC1A
CYB561
BCL7A
PARP1
SLC9A3R2
H3F3B
ZFYVE20
SEC24B
SERPINB5
BRD1
CLPTM1
TMA16
CD99
G3BP2
SOD2
CPOX
PCDH19
ESRRA
PRKAG2
KIAA0040
VPS33A
DNAH14
ARCN1
TRAPPC10
NAE1
ZNF440
CDC27
KPNA6
GNAI2
PIK3CA
COCH
SEC23IP
GALNT2
KIAA0355
MYO10
PJA2
PLXNC1
C5orf24
CPSF3L
ABAT
SLC6A9
SCD
PDIK1L
ACSL4
UBE2D2
MARCH5
CDCP1
GLIPR1
ELP4
EDC3
CMC4
RETSAT
C8orf76
SGOL1
ENPP4
RARG
LRRFIP1
SCAF1
LGALSL
PHF16
SMN2
MPP2
MTRNR2L3
EFTUD1
PHLDA2
TPP1
UBN1
SEC22C
IGSF3
ZNF585A
DERL1
STARD3
SLC7A2
TULP4
FN1
FAM136A
ACSL1
DLX1
GATAD2B
SGTA
CTCF
GFRA1
TARSL2
USP44
AKTIP
ENPP5
TMEM30A
PYGO1
BCLAF1
ZNF92
UHMK1
BIRC3
RHOF
TYW5
ATG12
BDP1
OSBPL1A
CLSPN
HIAT1
APOPT1
MKRN3
NFIA
RP2
MON2
DNAJA4
SRSF11
COBLL1
OGFOD1
PAN3
AVL9
ARSJ
KIAA0930
CRMP1
ELL
KIAA1919
ABCA12
SSBP2
HSD17B12
ZBTB18
PPA1
NXT1
SCYL1
LSM12
GFPT2
MLXIP
HIGD2A
SUV39H2
RRM2
SLC35G2
RASGRP3
SLC39A10
TGIF2
SESN3
RCOR3
FAT1
DCAF12
NOP9
COQ6
RPRD1A
PER2
HK1
TRIM44
TTI1
CCDC186
BCL11B
NOL8
FOXD1
BNIP3L
PCNT
NCBP1
NDUFS5
CUL3
BTBD7
SEC11C
GID4
TMEM189
PVRL3
ATP2A2
HIPK1
AHNAK
YTHDF3
ZBTB34
AP1G1
PAFAH1B2
E2F4
INTS2
TNFSF9
RAB8B
POMP
RAN
MKNK2
ZNF367
GDI2
TRIQK
MTOR
TRRAP
TSN
ZDHHC17
ZFP36L2
TMEM192
OSBPL8
TGFBI
NCKAP1
KHNYN
MAFG
CLDN12
SLC35B4
SRSF10
PTAR1
DOCK7
HIST2H2BF
ITGA6
PDZD8
ATP1A1
KMT2E
RYBP
USP3
PPARGC1B
RND3
CBR4
LSM14B
RFWD3
CHMP1A
TANC2
XPO1
TMEM170A
GPBP1
PHIP
PDLIM7
FBXO33
VEGFA
CPEB3
AP2S1
NFATC3
MTF2
DUSP16
MARCH6
HPS5
SGK3
FUCA1
POLR1A
FRZB
CCDC85C
TRIM25
UBA3
NFIC
DAAM1
TM2D1
BLOC1S4
CTPS1
BBX
MUM1
C16orf62
PSMF1
NIPBL
MAP3K7
SDCBP
RNF168
SPTSSB
AMOTL1
PRPSAP2
MAPK6
PTGFRN
EMB
PPP2R1B
ZNF772
GNG5
ZHX1
RANBP9
HEXA
HECTD4
PCGF3
ZNF33A
FAM73B
CIRBP
KMT2C
HEATR2
LPCAT3
TBPL1
GGA1
NT5C3A
ADCY9
RBM6
USP22
EIF2B4
TRMT10C
[truncated: 2,251 more rows]
